# Supplementary material for: Validation of endogenous reference genes in rat cerebral cortex for RT-qPCR analyses in developmental toxicity studies
Source: PeerJ. 2019 Jun 26;7:e7181. doi: 10.7717/peerj.7181 (PMC6599449; doi:10.7717/peerj.7181)
Supplement: Supplemental Information 1 [file peerj-07-7181-s001.xls]

## Sheet: Information
Dataset S1 - Ramhøj et al 2019
Plate setup as described in manuscript file: Rt-qPCR experiments were run with two plates (384 wells) using a Quantstudio 7 Flex Real-Time PCR system (Applied Biosystems, Thermo Fischer Scientific). Data was aquired with the ABI Software.
Each run contains three data sheets: Sample Setup, Amplification Data, and Results (denoted with Plate 1 and Plate 2).

## Sheet: Sample Setup - Plate 1
Block Type	384-Well Block
Calibration Background is expired	No
Calibration Background performed on	01-08-2019
Calibration Normalization FAM-ROX is expired	No
Calibration Normalization FAM-ROX performed on	11-29-2018
Calibration Normalization VIC-ROX is expired	No
Calibration Normalization VIC-ROX performed on	11-29-2018
Calibration Pure Dye FAM is expired	No
Calibration Pure Dye FAM performed on	11-29-2018
Calibration Pure Dye NED is expired	No
Calibration Pure Dye NED performed on	11-29-2018
Calibration Pure Dye ROX is expired	No
Calibration Pure Dye ROX performed on	11-29-2018
Calibration Pure Dye SYBR is expired	No
Calibration Pure Dye SYBR performed on	11-29-2018
Calibration Pure Dye TAMRA is expired	No
Calibration Pure Dye TAMRA performed on	11-29-2018
Calibration Pure Dye VIC is expired	No
Calibration Pure Dye VIC performed on	11-29-2018
Calibration ROI is expired	No
Calibration ROI performed on	11-29-2018
Calibration Uniformity is expired	No
Calibration Uniformity performed on	11-29-2018
Chemistry	TAQMAN
Date Created	2019-02-15 09:56:48 AM CET
Date Modified	2019-02-15 10:58:11 AM CET
Experiment Barcode
Experiment Comment
Experiment File Name	D:\Applied Biosystems\QuantStudio Real-Time PCR Software\User Files\Experiments\Heidi\18-23 test af HKG cortex pl 1 15-2-19.eds
Experiment Name	18-23 test af HKG cortex pl 1 15-2-19
Experiment Run Start Time	2019-02-15 12:20:14 PM CET
Experiment Run Stop Time	2019-02-15 13:11:24 PM CET
Experiment Type	Standard Curve
Instrument Name	278871455
Instrument Serial Number	278871455
Instrument Type	QuantStudio(TM) 7 Flex System
Passive Reference	ROX
Quantification Cycle Method	Ct
Signal Smoothing On	true
Stage/ Cycle where Analysis is performed	Stage 2, Step 2
User Name
Well	Well Position	Sample Name	Sample Color	Biogroup Name	Biogroup Color	Target Name	Target Color	Task	Reporter	Quencher	Quantity	Comments
1	A1	1	RGB(176,23,31)			beta actin	RGB(238,234,234)	UNKNOWN	FAM	NFQ-MGB
2	A2	4	RGB(0,245,255)			beta actin	RGB(238,234,234)	UNKNOWN	FAM	NFQ-MGB
3	A3	1	RGB(176,23,31)			B2m	RGB(255,204,255)	UNKNOWN	FAM	NFQ-MGB
4	A4	4	RGB(0,245,255)			B2m	RGB(255,204,255)	UNKNOWN	FAM	NFQ-MGB
5	A5	1	RGB(176,23,31)			Gapdh	RGB(51,102,255)	UNKNOWN	FAM	NFQ-MGB
6	A6	4	RGB(0,245,255)			Gapdh	RGB(51,102,255)	UNKNOWN	FAM	NFQ-MGB
7	A7	1	RGB(176,23,31)			Hprt	RGB(51,153,102)	UNKNOWN	FAM	NFQ-MGB
8	A8	4	RGB(0,245,255)			Hprt	RGB(51,153,102)	UNKNOWN	FAM	NFQ-MGB
9	A9	1	RGB(176,23,31)			Sdha	RGB(255,255,153)	UNKNOWN	FAM	NFQ-MGB
10	A10	4	RGB(0,245,255)			Sdha	RGB(255,255,153)	UNKNOWN	FAM	NFQ-MGB
11	A11	1	RGB(176,23,31)			Rpl13a	RGB(255,153,204)	UNKNOWN	FAM	NFQ-MGB
12	A12	4	RGB(0,245,255)			Rpl13a	RGB(255,153,204)	UNKNOWN	FAM	NFQ-MGB
13	A13	1	RGB(176,23,31)			Rps18	RGB(0,204,255)	UNKNOWN	FAM	NFQ-MGB
14	A14	4	RGB(0,245,255)			Rps18	RGB(0,204,255)	UNKNOWN	FAM	NFQ-MGB
15	A15	1	RGB(176,23,31)			Rps29	RGB(255,0,0)	UNKNOWN	FAM	NFQ-MGB
16	A16	4	RGB(0,245,255)			Rps29	RGB(255,0,0)	UNKNOWN	FAM	NFQ-MGB
17	A17	1	RGB(176,23,31)			Tbp	RGB(192,192,192)	UNKNOWN	FAM	NFQ-MGB
18	A18	4	RGB(0,245,255)			Tbp	RGB(192,192,192)	UNKNOWN	FAM	NFQ-MGB
19	A19	1	RGB(176,23,31)			Ubc	RGB(238,238,0)	UNKNOWN	FAM	NFQ-MGB
20	A20	4	RGB(0,245,255)			Ubc	RGB(238,238,0)	UNKNOWN	FAM	NFQ-MGB
21	A21	1	RGB(176,23,31)			Dio2	RGB(255,204,0)	UNKNOWN	FAM	NFQ-MGB
22	A22	4	RGB(0,245,255)			Dio2	RGB(255,204,0)	UNKNOWN	FAM	NFQ-MGB
23	A23	1	RGB(176,23,31)			Parv	RGB(204,204,255)	UNKNOWN	FAM	NFQ-MGB
24	A24	4	RGB(0,245,255)			Parv	RGB(204,204,255)	UNKNOWN	FAM	NFQ-MGB
25	B1	1	RGB(176,23,31)			beta actin	RGB(238,234,234)	UNKNOWN	FAM	NFQ-MGB
26	B2	4	RGB(0,245,255)			beta actin	RGB(238,234,234)	UNKNOWN	FAM	NFQ-MGB
27	B3	1	RGB(176,23,31)			B2m	RGB(255,204,255)	UNKNOWN	FAM	NFQ-MGB
28	B4	4	RGB(0,245,255)			B2m	RGB(255,204,255)	UNKNOWN	FAM	NFQ-MGB
29	B5	1	RGB(176,23,31)			Gapdh	RGB(51,102,255)	UNKNOWN	FAM	NFQ-MGB
30	B6	4	RGB(0,245,255)			Gapdh	RGB(51,102,255)	UNKNOWN	FAM	NFQ-MGB
31	B7	1	RGB(176,23,31)			Hprt	RGB(51,153,102)	UNKNOWN	FAM	NFQ-MGB
32	B8	4	RGB(0,245,255)			Hprt	RGB(51,153,102)	UNKNOWN	FAM	NFQ-MGB
33	B9	1	RGB(176,23,31)			Sdha	RGB(255,255,153)	UNKNOWN	FAM	NFQ-MGB
34	B10	4	RGB(0,245,255)			Sdha	RGB(255,255,153)	UNKNOWN	FAM	NFQ-MGB
35	B11	1	RGB(176,23,31)			Rpl13a	RGB(255,153,204)	UNKNOWN	FAM	NFQ-MGB
36	B12	4	RGB(0,245,255)			Rpl13a	RGB(255,153,204)	UNKNOWN	FAM	NFQ-MGB
37	B13	1	RGB(176,23,31)			Rps18	RGB(0,204,255)	UNKNOWN	FAM	NFQ-MGB
38	B14	4	RGB(0,245,255)			Rps18	RGB(0,204,255)	UNKNOWN	FAM	NFQ-MGB
39	B15	1	RGB(176,23,31)			Rps29	RGB(255,0,0)	UNKNOWN	FAM	NFQ-MGB
40	B16	4	RGB(0,245,255)			Rps29	RGB(255,0,0)	UNKNOWN	FAM	NFQ-MGB
41	B17	1	RGB(176,23,31)			Tbp	RGB(192,192,192)	UNKNOWN	FAM	NFQ-MGB
42	B18	4	RGB(0,245,255)			Tbp	RGB(192,192,192)	UNKNOWN	FAM	NFQ-MGB
43	B19	1	RGB(176,23,31)			Ubc	RGB(238,238,0)	UNKNOWN	FAM	NFQ-MGB
44	B20	4	RGB(0,245,255)			Ubc	RGB(238,238,0)	UNKNOWN	FAM	NFQ-MGB
45	B21	1	RGB(176,23,31)			Dio2	RGB(255,204,0)	UNKNOWN	FAM	NFQ-MGB
46	B22	4	RGB(0,245,255)			Dio2	RGB(255,204,0)	UNKNOWN	FAM	NFQ-MGB
47	B23	1	RGB(176,23,31)			Parv	RGB(204,204,255)	UNKNOWN	FAM	NFQ-MGB
48	B24	4	RGB(0,245,255)			Parv	RGB(204,204,255)	UNKNOWN	FAM	NFQ-MGB
49	C1	11	RGB(0,0,255)			beta actin	RGB(238,234,234)	UNKNOWN	FAM	NFQ-MGB
50	C2	41	RGB(238,220,130)			beta actin	RGB(238,234,234)	UNKNOWN	FAM	NFQ-MGB
51	C3	11	RGB(0,0,255)			B2m	RGB(255,204,255)	UNKNOWN	FAM	NFQ-MGB
52	C4	41	RGB(238,220,130)			B2m	RGB(255,204,255)	UNKNOWN	FAM	NFQ-MGB
53	C5	11	RGB(0,0,255)			Gapdh	RGB(51,102,255)	UNKNOWN	FAM	NFQ-MGB
54	C6	41	RGB(238,220,130)			Gapdh	RGB(51,102,255)	UNKNOWN	FAM	NFQ-MGB
55	C7	11	RGB(0,0,255)			Hprt	RGB(51,153,102)	UNKNOWN	FAM	NFQ-MGB
56	C8	41	RGB(238,220,130)			Hprt	RGB(51,153,102)	UNKNOWN	FAM	NFQ-MGB
57	C9	11	RGB(0,0,255)			Sdha	RGB(255,255,153)	UNKNOWN	FAM	NFQ-MGB
58	C10	41	RGB(238,220,130)			Sdha	RGB(255,255,153)	UNKNOWN	FAM	NFQ-MGB
59	C11	11	RGB(0,0,255)			Rpl13a	RGB(255,153,204)	UNKNOWN	FAM	NFQ-MGB
60	C12	41	RGB(238,220,130)			Rpl13a	RGB(255,153,204)	UNKNOWN	FAM	NFQ-MGB
61	C13	11	RGB(0,0,255)			Rps18	RGB(0,204,255)	UNKNOWN	FAM	NFQ-MGB
62	C14	41	RGB(238,220,130)			Rps18	RGB(0,204,255)	UNKNOWN	FAM	NFQ-MGB
63	C15	11	RGB(0,0,255)			Rps29	RGB(255,0,0)	UNKNOWN	FAM	NFQ-MGB
64	C16	41	RGB(238,220,130)			Rps29	RGB(255,0,0)	UNKNOWN	FAM	NFQ-MGB
65	C17	11	RGB(0,0,255)			Tbp	RGB(192,192,192)	UNKNOWN	FAM	NFQ-MGB
66	C18	41	RGB(238,220,130)			Tbp	RGB(192,192,192)	UNKNOWN	FAM	NFQ-MGB
67	C19	11	RGB(0,0,255)			Ubc	RGB(238,238,0)	UNKNOWN	FAM	NFQ-MGB
68	C20	41	RGB(238,220,130)			Ubc	RGB(238,238,0)	UNKNOWN	FAM	NFQ-MGB
69	C21	11	RGB(0,0,255)			Dio2	RGB(255,204,0)	UNKNOWN	FAM	NFQ-MGB
70	C22	41	RGB(238,220,130)			Dio2	RGB(255,204,0)	UNKNOWN	FAM	NFQ-MGB
71	C23	11	RGB(0,0,255)			Parv	RGB(204,204,255)	UNKNOWN	FAM	NFQ-MGB
72	C24	41	RGB(238,220,130)			Parv	RGB(204,204,255)	UNKNOWN	FAM	NFQ-MGB
73	D1	11	RGB(0,0,255)			beta actin	RGB(238,234,234)	UNKNOWN	FAM	NFQ-MGB
74	D2	41	RGB(238,220,130)			beta actin	RGB(238,234,234)	UNKNOWN	FAM	NFQ-MGB
75	D3	11	RGB(0,0,255)			B2m	RGB(255,204,255)	UNKNOWN	FAM	NFQ-MGB
76	D4	41	RGB(238,220,130)			B2m	RGB(255,204,255)	UNKNOWN	FAM	NFQ-MGB
77	D5	11	RGB(0,0,255)			Gapdh	RGB(51,102,255)	UNKNOWN	FAM	NFQ-MGB
78	D6	41	RGB(238,220,130)			Gapdh	RGB(51,102,255)	UNKNOWN	FAM	NFQ-MGB
79	D7	11	RGB(0,0,255)			Hprt	RGB(51,153,102)	UNKNOWN	FAM	NFQ-MGB
80	D8	41	RGB(238,220,130)			Hprt	RGB(51,153,102)	UNKNOWN	FAM	NFQ-MGB
81	D9	11	RGB(0,0,255)			Sdha	RGB(255,255,153)	UNKNOWN	FAM	NFQ-MGB
82	D10	41	RGB(238,220,130)			Sdha	RGB(255,255,153)	UNKNOWN	FAM	NFQ-MGB
83	D11	11	RGB(0,0,255)			Rpl13a	RGB(255,153,204)	UNKNOWN	FAM	NFQ-MGB
84	D12	41	RGB(238,220,130)			Rpl13a	RGB(255,153,204)	UNKNOWN	FAM	NFQ-MGB
85	D13	11	RGB(0,0,255)			Rps18	RGB(0,204,255)	UNKNOWN	FAM	NFQ-MGB
86	D14	41	RGB(238,220,130)			Rps18	RGB(0,204,255)	UNKNOWN	FAM	NFQ-MGB
87	D15	11	RGB(0,0,255)			Rps29	RGB(255,0,0)	UNKNOWN	FAM	NFQ-MGB
88	D16	41	RGB(238,220,130)			Rps29	RGB(255,0,0)	UNKNOWN	FAM	NFQ-MGB
89	D17	11	RGB(0,0,255)			Tbp	RGB(192,192,192)	UNKNOWN	FAM	NFQ-MGB
90	D18	41	RGB(238,220,130)			Tbp	RGB(192,192,192)	UNKNOWN	FAM	NFQ-MGB
91	D19	11	RGB(0,0,255)			Ubc	RGB(238,238,0)	UNKNOWN	FAM	NFQ-MGB
92	D20	41	RGB(238,220,130)			Ubc	RGB(238,238,0)	UNKNOWN	FAM	NFQ-MGB
93	D21	11	RGB(0,0,255)			Dio2	RGB(255,204,0)	UNKNOWN	FAM	NFQ-MGB
94	D22	41	RGB(238,220,130)			Dio2	RGB(255,204,0)	UNKNOWN	FAM	NFQ-MGB
95	D23	11	RGB(0,0,255)			Parv	RGB(204,204,255)	UNKNOWN	FAM	NFQ-MGB
96	D24	41	RGB(238,220,130)			Parv	RGB(204,204,255)	UNKNOWN	FAM	NFQ-MGB
97	E1	13	RGB(0,139,69)			beta actin	RGB(238,234,234)	UNKNOWN	FAM	NFQ-MGB
98	E2	16	RGB(238,238,0)			beta actin	RGB(238,234,234)	UNKNOWN	FAM	NFQ-MGB
99	E3	13	RGB(0,139,69)			B2m	RGB(255,204,255)	UNKNOWN	FAM	NFQ-MGB
100	E4	16	RGB(238,238,0)			B2m	RGB(255,204,255)	UNKNOWN	FAM	NFQ-MGB
101	E5	13	RGB(0,139,69)			Gapdh	RGB(51,102,255)	UNKNOWN	FAM	NFQ-MGB
102	E6	16	RGB(238,238,0)			Gapdh	RGB(51,102,255)	UNKNOWN	FAM	NFQ-MGB
103	E7	13	RGB(0,139,69)			Hprt	RGB(51,153,102)	UNKNOWN	FAM	NFQ-MGB
104	E8	16	RGB(238,238,0)			Hprt	RGB(51,153,102)	UNKNOWN	FAM	NFQ-MGB
105	E9	13	RGB(0,139,69)			Sdha	RGB(255,255,153)	UNKNOWN	FAM	NFQ-MGB
106	E10	16	RGB(238,238,0)			Sdha	RGB(255,255,153)	UNKNOWN	FAM	NFQ-MGB
107	E11	13	RGB(0,139,69)			Rpl13a	RGB(255,153,204)	UNKNOWN	FAM	NFQ-MGB
108	E12	16	RGB(238,238,0)			Rpl13a	RGB(255,153,204)	UNKNOWN	FAM	NFQ-MGB
109	E13	13	RGB(0,139,69)			Rps18	RGB(0,204,255)	UNKNOWN	FAM	NFQ-MGB
110	E14	16	RGB(238,238,0)			Rps18	RGB(0,204,255)	UNKNOWN	FAM	NFQ-MGB
111	E15	13	RGB(0,139,69)			Rps29	RGB(255,0,0)	UNKNOWN	FAM	NFQ-MGB
112	E16	16	RGB(238,238,0)			Rps29	RGB(255,0,0)	UNKNOWN	FAM	NFQ-MGB
113	E17	13	RGB(0,139,69)			Tbp	RGB(192,192,192)	UNKNOWN	FAM	NFQ-MGB
114	E18	16	RGB(238,238,0)			Tbp	RGB(192,192,192)	UNKNOWN	FAM	NFQ-MGB
115	E19	13	RGB(0,139,69)			Ubc	RGB(238,238,0)	UNKNOWN	FAM	NFQ-MGB
116	E20	16	RGB(238,238,0)			Ubc	RGB(238,238,0)	UNKNOWN	FAM	NFQ-MGB
117	E21	13	RGB(0,139,69)			Dio2	RGB(255,204,0)	UNKNOWN	FAM	NFQ-MGB
118	E22	16	RGB(238,238,0)			Dio2	RGB(255,204,0)	UNKNOWN	FAM	NFQ-MGB
119	E23	13	RGB(0,139,69)			Parv	RGB(204,204,255)	UNKNOWN	FAM	NFQ-MGB
120	E24	16	RGB(238,238,0)			Parv	RGB(204,204,255)	UNKNOWN	FAM	NFQ-MGB
121	F1	13	RGB(0,139,69)			beta actin	RGB(238,234,234)	UNKNOWN	FAM	NFQ-MGB
122	F2	16	RGB(238,238,0)			beta actin	RGB(238,234,234)	UNKNOWN	FAM	NFQ-MGB
123	F3	13	RGB(0,139,69)			B2m	RGB(255,204,255)	UNKNOWN	FAM	NFQ-MGB
124	F4	16	RGB(238,238,0)			B2m	RGB(255,204,255)	UNKNOWN	FAM	NFQ-MGB
125	F5	13	RGB(0,139,69)			Gapdh	RGB(51,102,255)	UNKNOWN	FAM	NFQ-MGB
126	F6	16	RGB(238,238,0)			Gapdh	RGB(51,102,255)	UNKNOWN	FAM	NFQ-MGB
127	F7	13	RGB(0,139,69)			Hprt	RGB(51,153,102)	UNKNOWN	FAM	NFQ-MGB
128	F8	16	RGB(238,238,0)			Hprt	RGB(51,153,102)	UNKNOWN	FAM	NFQ-MGB
129	F9	13	RGB(0,139,69)			Sdha	RGB(255,255,153)	UNKNOWN	FAM	NFQ-MGB
130	F10	16	RGB(238,238,0)			Sdha	RGB(255,255,153)	UNKNOWN	FAM	NFQ-MGB
131	F11	13	RGB(0,139,69)			Rpl13a	RGB(255,153,204)	UNKNOWN	FAM	NFQ-MGB
132	F12	16	RGB(238,238,0)			Rpl13a	RGB(255,153,204)	UNKNOWN	FAM	NFQ-MGB
133	F13	13	RGB(0,139,69)			Rps18	RGB(0,204,255)	UNKNOWN	FAM	NFQ-MGB
134	F14	16	RGB(238,238,0)			Rps18	RGB(0,204,255)	UNKNOWN	FAM	NFQ-MGB
135	F15	13	RGB(0,139,69)			Rps29	RGB(255,0,0)	UNKNOWN	FAM	NFQ-MGB
136	F16	16	RGB(238,238,0)			Rps29	RGB(255,0,0)	UNKNOWN	FAM	NFQ-MGB
137	F17	13	RGB(0,139,69)			Tbp	RGB(192,192,192)	UNKNOWN	FAM	NFQ-MGB
138	F18	16	RGB(238,238,0)			Tbp	RGB(192,192,192)	UNKNOWN	FAM	NFQ-MGB
139	F19	13	RGB(0,139,69)			Ubc	RGB(238,238,0)	UNKNOWN	FAM	NFQ-MGB
140	F20	16	RGB(238,238,0)			Ubc	RGB(238,238,0)	UNKNOWN	FAM	NFQ-MGB
141	F21	13	RGB(0,139,69)			Dio2	RGB(255,204,0)	UNKNOWN	FAM	NFQ-MGB
142	F22	16	RGB(238,238,0)			Dio2	RGB(255,204,0)	UNKNOWN	FAM	NFQ-MGB
143	F23	13	RGB(0,139,69)			Parv	RGB(204,204,255)	UNKNOWN	FAM	NFQ-MGB
144	F24	16	RGB(238,238,0)			Parv	RGB(204,204,255)	UNKNOWN	FAM	NFQ-MGB
145	G1	23	RGB(255,127,0)			beta actin	RGB(238,234,234)	UNKNOWN	FAM	NFQ-MGB
146	G2	25	RGB(142,142,56)			beta actin	RGB(238,234,234)	UNKNOWN	FAM	NFQ-MGB
147	G3	23	RGB(255,127,0)			B2m	RGB(255,204,255)	UNKNOWN	FAM	NFQ-MGB
148	G4	25	RGB(142,142,56)			B2m	RGB(255,204,255)	UNKNOWN	FAM	NFQ-MGB
149	G5	23	RGB(255,127,0)			Gapdh	RGB(51,102,255)	UNKNOWN	FAM	NFQ-MGB
150	G6	25	RGB(142,142,56)			Gapdh	RGB(51,102,255)	UNKNOWN	FAM	NFQ-MGB
151	G7	23	RGB(255,127,0)			Hprt	RGB(51,153,102)	UNKNOWN	FAM	NFQ-MGB
152	G8	25	RGB(142,142,56)			Hprt	RGB(51,153,102)	UNKNOWN	FAM	NFQ-MGB
153	G9	23	RGB(255,127,0)			Sdha	RGB(255,255,153)	UNKNOWN	FAM	NFQ-MGB
154	G10	25	RGB(142,142,56)			Sdha	RGB(255,255,153)	UNKNOWN	FAM	NFQ-MGB
155	G11	23	RGB(255,127,0)			Rpl13a	RGB(255,153,204)	UNKNOWN	FAM	NFQ-MGB
156	G12	25	RGB(142,142,56)			Rpl13a	RGB(255,153,204)	UNKNOWN	FAM	NFQ-MGB
157	G13	23	RGB(255,127,0)			Rps18	RGB(0,204,255)	UNKNOWN	FAM	NFQ-MGB
158	G14	25	RGB(142,142,56)			Rps18	RGB(0,204,255)	UNKNOWN	FAM	NFQ-MGB
159	G15	23	RGB(255,127,0)			Rps29	RGB(255,0,0)	UNKNOWN	FAM	NFQ-MGB
160	G16	25	RGB(142,142,56)			Rps29	RGB(255,0,0)	UNKNOWN	FAM	NFQ-MGB
161	G17	23	RGB(255,127,0)			Tbp	RGB(192,192,192)	UNKNOWN	FAM	NFQ-MGB
162	G18	25	RGB(142,142,56)			Tbp	RGB(192,192,192)	UNKNOWN	FAM	NFQ-MGB
163	G19	23	RGB(255,127,0)			Ubc	RGB(238,238,0)	UNKNOWN	FAM	NFQ-MGB
164	G20	25	RGB(142,142,56)			Ubc	RGB(238,238,0)	UNKNOWN	FAM	NFQ-MGB
165	G21	23	RGB(255,127,0)			Dio2	RGB(255,204,0)	UNKNOWN	FAM	NFQ-MGB
166	G22	25	RGB(142,142,56)			Dio2	RGB(255,204,0)	UNKNOWN	FAM	NFQ-MGB
167	G23	23	RGB(255,127,0)			Parv	RGB(204,204,255)	UNKNOWN	FAM	NFQ-MGB
168	G24	25	RGB(142,142,56)			Parv	RGB(204,204,255)	UNKNOWN	FAM	NFQ-MGB
169	H1	23	RGB(255,127,0)			beta actin	RGB(238,234,234)	UNKNOWN	FAM	NFQ-MGB
170	H2	25	RGB(142,142,56)			beta actin	RGB(238,234,234)	UNKNOWN	FAM	NFQ-MGB
171	H3	23	RGB(255,127,0)			B2m	RGB(255,204,255)	UNKNOWN	FAM	NFQ-MGB
172	H4	25	RGB(142,142,56)			B2m	RGB(255,204,255)	UNKNOWN	FAM	NFQ-MGB
173	H5	23	RGB(255,127,0)			Gapdh	RGB(51,102,255)	UNKNOWN	FAM	NFQ-MGB
174	H6	25	RGB(142,142,56)			Gapdh	RGB(51,102,255)	UNKNOWN	FAM	NFQ-MGB
175	H7	23	RGB(255,127,0)			Hprt	RGB(51,153,102)	UNKNOWN	FAM	NFQ-MGB
176	H8	25	RGB(142,142,56)			Hprt	RGB(51,153,102)	UNKNOWN	FAM	NFQ-MGB
177	H9	23	RGB(255,127,0)			Sdha	RGB(255,255,153)	UNKNOWN	FAM	NFQ-MGB
178	H10	25	RGB(142,142,56)			Sdha	RGB(255,255,153)	UNKNOWN	FAM	NFQ-MGB
179	H11	23	RGB(255,127,0)			Rpl13a	RGB(255,153,204)	UNKNOWN	FAM	NFQ-MGB
180	H12	25	RGB(142,142,56)			Rpl13a	RGB(255,153,204)	UNKNOWN	FAM	NFQ-MGB
181	H13	23	RGB(255,127,0)			Rps18	RGB(0,204,255)	UNKNOWN	FAM	NFQ-MGB
182	H14	25	RGB(142,142,56)			Rps18	RGB(0,204,255)	UNKNOWN	FAM	NFQ-MGB
183	H15	23	RGB(255,127,0)			Rps29	RGB(255,0,0)	UNKNOWN	FAM	NFQ-MGB
184	H16	25	RGB(142,142,56)			Rps29	RGB(255,0,0)	UNKNOWN	FAM	NFQ-MGB
185	H17	23	RGB(255,127,0)			Tbp	RGB(192,192,192)	UNKNOWN	FAM	NFQ-MGB
186	H18	25	RGB(142,142,56)			Tbp	RGB(192,192,192)	UNKNOWN	FAM	NFQ-MGB
187	H19	23	RGB(255,127,0)			Ubc	RGB(238,238,0)	UNKNOWN	FAM	NFQ-MGB
188	H20	25	RGB(142,142,56)			Ubc	RGB(238,238,0)	UNKNOWN	FAM	NFQ-MGB
189	H21	23	RGB(255,127,0)			Dio2	RGB(255,204,0)	UNKNOWN	FAM	NFQ-MGB
190	H22	25	RGB(142,142,56)			Dio2	RGB(255,204,0)	UNKNOWN	FAM	NFQ-MGB
191	H23	23	RGB(255,127,0)			Parv	RGB(204,204,255)	UNKNOWN	FAM	NFQ-MGB
192	H24	25	RGB(142,142,56)			Parv	RGB(204,204,255)	UNKNOWN	FAM	NFQ-MGB
193	I1	2	RGB(139,137,112)			beta actin	RGB(238,234,234)	UNKNOWN	FAM	NFQ-MGB
194	I2	27	RGB(238,44,44)			beta actin	RGB(238,234,234)	UNKNOWN	FAM	NFQ-MGB
195	I3	2	RGB(139,137,112)			B2m	RGB(255,204,255)	UNKNOWN	FAM	NFQ-MGB
196	I4	27	RGB(238,44,44)			B2m	RGB(255,204,255)	UNKNOWN	FAM	NFQ-MGB
197	I5	2	RGB(139,137,112)			Gapdh	RGB(51,102,255)	UNKNOWN	FAM	NFQ-MGB
198	I6	27	RGB(238,44,44)			Gapdh	RGB(51,102,255)	UNKNOWN	FAM	NFQ-MGB
199	I7	2	RGB(139,137,112)			Hprt	RGB(51,153,102)	UNKNOWN	FAM	NFQ-MGB
200	I8	27	RGB(238,44,44)			Hprt	RGB(51,153,102)	UNKNOWN	FAM	NFQ-MGB
201	I9	2	RGB(139,137,112)			Sdha	RGB(255,255,153)	UNKNOWN	FAM	NFQ-MGB
202	I10	27	RGB(238,44,44)			Sdha	RGB(255,255,153)	UNKNOWN	FAM	NFQ-MGB
203	I11	2	RGB(139,137,112)			Rpl13a	RGB(255,153,204)	UNKNOWN	FAM	NFQ-MGB
204	I12	27	RGB(238,44,44)			Rpl13a	RGB(255,153,204)	UNKNOWN	FAM	NFQ-MGB
205	I13	2	RGB(139,137,112)			Rps18	RGB(0,204,255)	UNKNOWN	FAM	NFQ-MGB
206	I14	27	RGB(238,44,44)			Rps18	RGB(0,204,255)	UNKNOWN	FAM	NFQ-MGB
207	I15	2	RGB(139,137,112)			Rps29	RGB(255,0,0)	UNKNOWN	FAM	NFQ-MGB
208	I16	27	RGB(238,44,44)			Rps29	RGB(255,0,0)	UNKNOWN	FAM	NFQ-MGB
209	I17	2	RGB(139,137,112)			Tbp	RGB(192,192,192)	UNKNOWN	FAM	NFQ-MGB
210	I18	27	RGB(238,44,44)			Tbp	RGB(192,192,192)	UNKNOWN	FAM	NFQ-MGB
211	I19	2	RGB(139,137,112)			Ubc	RGB(238,238,0)	UNKNOWN	FAM	NFQ-MGB
212	I20	27	RGB(238,44,44)			Ubc	RGB(238,238,0)	UNKNOWN	FAM	NFQ-MGB
213	I21	2	RGB(139,137,112)			Dio2	RGB(255,204,0)	UNKNOWN	FAM	NFQ-MGB
214	I22	27	RGB(238,44,44)			Dio2	RGB(255,204,0)	UNKNOWN	FAM	NFQ-MGB
215	I23	2	RGB(139,137,112)			Parv	RGB(204,204,255)	UNKNOWN	FAM	NFQ-MGB
216	I24	27	RGB(238,44,44)			Parv	RGB(204,204,255)	UNKNOWN	FAM	NFQ-MGB
217	J1	2	RGB(139,137,112)			beta actin	RGB(238,234,234)	UNKNOWN	FAM	NFQ-MGB
218	J2	27	RGB(238,44,44)			beta actin	RGB(238,234,234)	UNKNOWN	FAM	NFQ-MGB
219	J3	2	RGB(139,137,112)			B2m	RGB(255,204,255)	UNKNOWN	FAM	NFQ-MGB
220	J4	27	RGB(238,44,44)			B2m	RGB(255,204,255)	UNKNOWN	FAM	NFQ-MGB
221	J5	2	RGB(139,137,112)			Gapdh	RGB(51,102,255)	UNKNOWN	FAM	NFQ-MGB
222	J6	27	RGB(238,44,44)			Gapdh	RGB(51,102,255)	UNKNOWN	FAM	NFQ-MGB
223	J7	2	RGB(139,137,112)			Hprt	RGB(51,153,102)	UNKNOWN	FAM	NFQ-MGB
224	J8	27	RGB(238,44,44)			Hprt	RGB(51,153,102)	UNKNOWN	FAM	NFQ-MGB
225	J9	2	RGB(139,137,112)			Sdha	RGB(255,255,153)	UNKNOWN	FAM	NFQ-MGB
226	J10	27	RGB(238,44,44)			Sdha	RGB(255,255,153)	UNKNOWN	FAM	NFQ-MGB
227	J11	2	RGB(139,137,112)			Rpl13a	RGB(255,153,204)	UNKNOWN	FAM	NFQ-MGB
228	J12	27	RGB(238,44,44)			Rpl13a	RGB(255,153,204)	UNKNOWN	FAM	NFQ-MGB
229	J13	2	RGB(139,137,112)			Rps18	RGB(0,204,255)	UNKNOWN	FAM	NFQ-MGB
230	J14	27	RGB(238,44,44)			Rps18	RGB(0,204,255)	UNKNOWN	FAM	NFQ-MGB
231	J15	2	RGB(139,137,112)			Rps29	RGB(255,0,0)	UNKNOWN	FAM	NFQ-MGB
232	J16	27	RGB(238,44,44)			Rps29	RGB(255,0,0)	UNKNOWN	FAM	NFQ-MGB
233	J17	2	RGB(139,137,112)			Tbp	RGB(192,192,192)	UNKNOWN	FAM	NFQ-MGB
234	J18	27	RGB(238,44,44)			Tbp	RGB(192,192,192)	UNKNOWN	FAM	NFQ-MGB
235	J19	2	RGB(139,137,112)			Ubc	RGB(238,238,0)	UNKNOWN	FAM	NFQ-MGB
236	J20	27	RGB(238,44,44)			Ubc	RGB(238,238,0)	UNKNOWN	FAM	NFQ-MGB
237	J21	2	RGB(139,137,112)			Dio2	RGB(255,204,0)	UNKNOWN	FAM	NFQ-MGB
238	J22	27	RGB(238,44,44)			Dio2	RGB(255,204,0)	UNKNOWN	FAM	NFQ-MGB
239	J23	2	RGB(139,137,112)			Parv	RGB(204,204,255)	UNKNOWN	FAM	NFQ-MGB
240	J24	27	RGB(238,44,44)			Parv	RGB(204,204,255)	UNKNOWN	FAM	NFQ-MGB
241	K1	12	RGB(238,121,66)			beta actin	RGB(238,234,234)	UNKNOWN	FAM	NFQ-MGB
242	K2	42	RGB(51,161,201)			beta actin	RGB(238,234,234)	UNKNOWN	FAM	NFQ-MGB
243	K3	12	RGB(238,121,66)			B2m	RGB(255,204,255)	UNKNOWN	FAM	NFQ-MGB
244	K4	42	RGB(51,161,201)			B2m	RGB(255,204,255)	UNKNOWN	FAM	NFQ-MGB
245	K5	12	RGB(238,121,66)			Gapdh	RGB(51,102,255)	UNKNOWN	FAM	NFQ-MGB
246	K6	42	RGB(51,161,201)			Gapdh	RGB(51,102,255)	UNKNOWN	FAM	NFQ-MGB
247	K7	12	RGB(238,121,66)			Hprt	RGB(51,153,102)	UNKNOWN	FAM	NFQ-MGB
248	K8	42	RGB(51,161,201)			Hprt	RGB(51,153,102)	UNKNOWN	FAM	NFQ-MGB
249	K9	12	RGB(238,121,66)			Sdha	RGB(255,255,153)	UNKNOWN	FAM	NFQ-MGB
250	K10	42	RGB(51,161,201)			Sdha	RGB(255,255,153)	UNKNOWN	FAM	NFQ-MGB
251	K11	12	RGB(238,121,66)			Rpl13a	RGB(255,153,204)	UNKNOWN	FAM	NFQ-MGB
252	K12	42	RGB(51,161,201)			Rpl13a	RGB(255,153,204)	UNKNOWN	FAM	NFQ-MGB
253	K13	12	RGB(238,121,66)			Rps18	RGB(0,204,255)	UNKNOWN	FAM	NFQ-MGB
254	K14	42	RGB(51,161,201)			Rps18	RGB(0,204,255)	UNKNOWN	FAM	NFQ-MGB
255	K15	12	RGB(238,121,66)			Rps29	RGB(255,0,0)	UNKNOWN	FAM	NFQ-MGB
256	K16	42	RGB(51,161,201)			Rps29	RGB(255,0,0)	UNKNOWN	FAM	NFQ-MGB
257	K17	12	RGB(238,121,66)			Tbp	RGB(192,192,192)	UNKNOWN	FAM	NFQ-MGB
258	K18	42	RGB(51,161,201)			Tbp	RGB(192,192,192)	UNKNOWN	FAM	NFQ-MGB
259	K19	12	RGB(238,121,66)			Ubc	RGB(238,238,0)	UNKNOWN	FAM	NFQ-MGB
260	K20	42	RGB(51,161,201)			Ubc	RGB(238,238,0)	UNKNOWN	FAM	NFQ-MGB
261	K21	12	RGB(238,121,66)			Dio2	RGB(255,204,0)	UNKNOWN	FAM	NFQ-MGB
262	K22	42	RGB(51,161,201)			Dio2	RGB(255,204,0)	UNKNOWN	FAM	NFQ-MGB
263	K23	12	RGB(238,121,66)			Parv	RGB(204,204,255)	UNKNOWN	FAM	NFQ-MGB
264	K24	42	RGB(51,161,201)			Parv	RGB(204,204,255)	UNKNOWN	FAM	NFQ-MGB
265	L1	12	RGB(238,121,66)			beta actin	RGB(238,234,234)	UNKNOWN	FAM	NFQ-MGB
266	L2	42	RGB(51,161,201)			beta actin	RGB(238,234,234)	UNKNOWN	FAM	NFQ-MGB
267	L3	12	RGB(238,121,66)			B2m	RGB(255,204,255)	UNKNOWN	FAM	NFQ-MGB
268	L4	42	RGB(51,161,201)			B2m	RGB(255,204,255)	UNKNOWN	FAM	NFQ-MGB
269	L5	12	RGB(238,121,66)			Gapdh	RGB(51,102,255)	UNKNOWN	FAM	NFQ-MGB
270	L6	42	RGB(51,161,201)			Gapdh	RGB(51,102,255)	UNKNOWN	FAM	NFQ-MGB
271	L7	12	RGB(238,121,66)			Hprt	RGB(51,153,102)	UNKNOWN	FAM	NFQ-MGB
272	L8	42	RGB(51,161,201)			Hprt	RGB(51,153,102)	UNKNOWN	FAM	NFQ-MGB
273	L9	12	RGB(238,121,66)			Sdha	RGB(255,255,153)	UNKNOWN	FAM	NFQ-MGB
274	L10	42	RGB(51,161,201)			Sdha	RGB(255,255,153)	UNKNOWN	FAM	NFQ-MGB
275	L11	12	RGB(238,121,66)			Rpl13a	RGB(255,153,204)	UNKNOWN	FAM	NFQ-MGB
276	L12	42	RGB(51,161,201)			Rpl13a	RGB(255,153,204)	UNKNOWN	FAM	NFQ-MGB
277	L13	12	RGB(238,121,66)			Rps18	RGB(0,204,255)	UNKNOWN	FAM	NFQ-MGB
278	L14	42	RGB(51,161,201)			Rps18	RGB(0,204,255)	UNKNOWN	FAM	NFQ-MGB
279	L15	12	RGB(238,121,66)			Rps29	RGB(255,0,0)	UNKNOWN	FAM	NFQ-MGB
280	L16	42	RGB(51,161,201)			Rps29	RGB(255,0,0)	UNKNOWN	FAM	NFQ-MGB
281	L17	12	RGB(238,121,66)			Tbp	RGB(192,192,192)	UNKNOWN	FAM	NFQ-MGB
282	L18	42	RGB(51,161,201)			Tbp	RGB(192,192,192)	UNKNOWN	FAM	NFQ-MGB
283	L19	12	RGB(238,121,66)			Ubc	RGB(238,238,0)	UNKNOWN	FAM	NFQ-MGB
284	L20	42	RGB(51,161,201)			Ubc	RGB(238,238,0)	UNKNOWN	FAM	NFQ-MGB
285	L21	12	RGB(238,121,66)			Dio2	RGB(255,204,0)	UNKNOWN	FAM	NFQ-MGB
286	L22	42	RGB(51,161,201)			Dio2	RGB(255,204,0)	UNKNOWN	FAM	NFQ-MGB
287	L23	12	RGB(238,121,66)			Parv	RGB(204,204,255)	UNKNOWN	FAM	NFQ-MGB
288	L24	42	RGB(51,161,201)			Parv	RGB(204,204,255)	UNKNOWN	FAM	NFQ-MGB
289	M1	14	RGB(142,56,142)			beta actin	RGB(238,234,234)	UNKNOWN	FAM	NFQ-MGB
290	M2	52	RGB(238,18,137)			beta actin	RGB(238,234,234)	UNKNOWN	FAM	NFQ-MGB
291	M3	14	RGB(142,56,142)			B2m	RGB(255,204,255)	UNKNOWN	FAM	NFQ-MGB
292	M4	52	RGB(238,18,137)			B2m	RGB(255,204,255)	UNKNOWN	FAM	NFQ-MGB
293	M5	14	RGB(142,56,142)			Gapdh	RGB(51,102,255)	UNKNOWN	FAM	NFQ-MGB
294	M6	52	RGB(238,18,137)			Gapdh	RGB(51,102,255)	UNKNOWN	FAM	NFQ-MGB
295	M7	14	RGB(142,56,142)			Hprt	RGB(51,153,102)	UNKNOWN	FAM	NFQ-MGB
296	M8	52	RGB(238,18,137)			Hprt	RGB(51,153,102)	UNKNOWN	FAM	NFQ-MGB
297	M9	14	RGB(142,56,142)			Sdha	RGB(255,255,153)	UNKNOWN	FAM	NFQ-MGB
298	M10	52	RGB(238,18,137)			Sdha	RGB(255,255,153)	UNKNOWN	FAM	NFQ-MGB
299	M11	14	RGB(142,56,142)			Rpl13a	RGB(255,153,204)	UNKNOWN	FAM	NFQ-MGB
300	M12	52	RGB(238,18,137)			Rpl13a	RGB(255,153,204)	UNKNOWN	FAM	NFQ-MGB
301	M13	14	RGB(142,56,142)			Rps18	RGB(0,204,255)	UNKNOWN	FAM	NFQ-MGB
302	M14	52	RGB(238,18,137)			Rps18	RGB(0,204,255)	UNKNOWN	FAM	NFQ-MGB
303	M15	14	RGB(142,56,142)			Rps29	RGB(255,0,0)	UNKNOWN	FAM	NFQ-MGB
304	M16	52	RGB(238,18,137)			Rps29	RGB(255,0,0)	UNKNOWN	FAM	NFQ-MGB
305	M17	14	RGB(142,56,142)			Tbp	RGB(192,192,192)	UNKNOWN	FAM	NFQ-MGB
306	M18	52	RGB(238,18,137)			Tbp	RGB(192,192,192)	UNKNOWN	FAM	NFQ-MGB
307	M19	14	RGB(142,56,142)			Ubc	RGB(238,238,0)	UNKNOWN	FAM	NFQ-MGB
308	M20	52	RGB(238,18,137)			Ubc	RGB(238,238,0)	UNKNOWN	FAM	NFQ-MGB
309	M21	14	RGB(142,56,142)			Dio2	RGB(255,204,0)	UNKNOWN	FAM	NFQ-MGB
310	M22	52	RGB(238,18,137)			Dio2	RGB(255,204,0)	UNKNOWN	FAM	NFQ-MGB
311	M23	14	RGB(142,56,142)			Parv	RGB(204,204,255)	UNKNOWN	FAM	NFQ-MGB
312	M24	52	RGB(238,18,137)			Parv	RGB(204,204,255)	UNKNOWN	FAM	NFQ-MGB
313	N1	14	RGB(142,56,142)			beta actin	RGB(238,234,234)	UNKNOWN	FAM	NFQ-MGB
314	N2	52	RGB(238,18,137)			beta actin	RGB(238,234,234)	UNKNOWN	FAM	NFQ-MGB
315	N3	14	RGB(142,56,142)			B2m	RGB(255,204,255)	UNKNOWN	FAM	NFQ-MGB
316	N4	52	RGB(238,18,137)			B2m	RGB(255,204,255)	UNKNOWN	FAM	NFQ-MGB
317	N5	14	RGB(142,56,142)			Gapdh	RGB(51,102,255)	UNKNOWN	FAM	NFQ-MGB
318	N6	52	RGB(238,18,137)			Gapdh	RGB(51,102,255)	UNKNOWN	FAM	NFQ-MGB
319	N7	14	RGB(142,56,142)			Hprt	RGB(51,153,102)	UNKNOWN	FAM	NFQ-MGB
320	N8	52	RGB(238,18,137)			Hprt	RGB(51,153,102)	UNKNOWN	FAM	NFQ-MGB
321	N9	14	RGB(142,56,142)			Sdha	RGB(255,255,153)	UNKNOWN	FAM	NFQ-MGB
322	N10	52	RGB(238,18,137)			Sdha	RGB(255,255,153)	UNKNOWN	FAM	NFQ-MGB
323	N11	14	RGB(142,56,142)			Rpl13a	RGB(255,153,204)	UNKNOWN	FAM	NFQ-MGB
324	N12	52	RGB(238,18,137)			Rpl13a	RGB(255,153,204)	UNKNOWN	FAM	NFQ-MGB
325	N13	14	RGB(142,56,142)			Rps18	RGB(0,204,255)	UNKNOWN	FAM	NFQ-MGB
326	N14	52	RGB(238,18,137)			Rps18	RGB(0,204,255)	UNKNOWN	FAM	NFQ-MGB
327	N15	14	RGB(142,56,142)			Rps29	RGB(255,0,0)	UNKNOWN	FAM	NFQ-MGB
328	N16	52	RGB(238,18,137)			Rps29	RGB(255,0,0)	UNKNOWN	FAM	NFQ-MGB
329	N17	14	RGB(142,56,142)			Tbp	RGB(192,192,192)	UNKNOWN	FAM	NFQ-MGB
330	N18	52	RGB(238,18,137)			Tbp	RGB(192,192,192)	UNKNOWN	FAM	NFQ-MGB
331	N19	14	RGB(142,56,142)			Ubc	RGB(238,238,0)	UNKNOWN	FAM	NFQ-MGB
332	N20	52	RGB(238,18,137)			Ubc	RGB(238,238,0)	UNKNOWN	FAM	NFQ-MGB
333	N21	14	RGB(142,56,142)			Dio2	RGB(255,204,0)	UNKNOWN	FAM	NFQ-MGB
334	N22	52	RGB(238,18,137)			Dio2	RGB(255,204,0)	UNKNOWN	FAM	NFQ-MGB
335	N23	14	RGB(142,56,142)			Parv	RGB(204,204,255)	UNKNOWN	FAM	NFQ-MGB
336	N24	52	RGB(238,18,137)			Parv	RGB(204,204,255)	UNKNOWN	FAM	NFQ-MGB
337	O1	24	RGB(198,113,113)			beta actin	RGB(238,234,234)	UNKNOWN	FAM	NFQ-MGB
338	O2	ntc	RGB(176,23,31)			beta actin	RGB(238,234,234)	NTC	FAM	NFQ-MGB
339	O3	24	RGB(198,113,113)			B2m	RGB(255,204,255)	UNKNOWN	FAM	NFQ-MGB
340	O4	ntc	RGB(176,23,31)			B2m	RGB(255,204,255)	NTC	FAM	NFQ-MGB
341	O5	24	RGB(198,113,113)			Gapdh	RGB(51,102,255)	UNKNOWN	FAM	NFQ-MGB
342	O6	ntc	RGB(176,23,31)			Gapdh	RGB(51,102,255)	NTC	FAM	NFQ-MGB
343	O7	24	RGB(198,113,113)			Hprt	RGB(51,153,102)	UNKNOWN	FAM	NFQ-MGB
344	O8	ntc	RGB(176,23,31)			Hprt	RGB(51,153,102)	NTC	FAM	NFQ-MGB
345	O9	24	RGB(198,113,113)			Sdha	RGB(255,255,153)	UNKNOWN	FAM	NFQ-MGB
346	O10	ntc	RGB(176,23,31)			Sdha	RGB(255,255,153)	NTC	FAM	NFQ-MGB
347	O11	24	RGB(198,113,113)			Rpl13a	RGB(255,153,204)	UNKNOWN	FAM	NFQ-MGB
348	O12	ntc	RGB(176,23,31)			Rpl13a	RGB(255,153,204)	NTC	FAM	NFQ-MGB
349	O13	24	RGB(198,113,113)			Rps18	RGB(0,204,255)	UNKNOWN	FAM	NFQ-MGB
350	O14	ntc	RGB(176,23,31)			Rps18	RGB(0,204,255)	NTC	FAM	NFQ-MGB
351	O15	24	RGB(198,113,113)			Rps29	RGB(255,0,0)	UNKNOWN	FAM	NFQ-MGB
352	O16	ntc	RGB(176,23,31)			Rps29	RGB(255,0,0)	NTC	FAM	NFQ-MGB
353	O17	24	RGB(198,113,113)			Tbp	RGB(192,192,192)	UNKNOWN	FAM	NFQ-MGB
354	O18	ntc	RGB(176,23,31)			Tbp	RGB(192,192,192)	NTC	FAM	NFQ-MGB
355	O19	24	RGB(198,113,113)			Ubc	RGB(238,238,0)	UNKNOWN	FAM	NFQ-MGB
356	O20	ntc	RGB(176,23,31)			Ubc	RGB(238,238,0)	NTC	FAM	NFQ-MGB
357	O21	24	RGB(198,113,113)			Dio2	RGB(255,204,0)	UNKNOWN	FAM	NFQ-MGB
358	O22	ntc	RGB(176,23,31)			Dio2	RGB(255,204,0)	NTC	FAM	NFQ-MGB
359	O23	24	RGB(198,113,113)			Parv	RGB(204,204,255)	UNKNOWN	FAM	NFQ-MGB
360	O24	ntc	RGB(176,23,31)			Parv	RGB(204,204,255)	NTC	FAM	NFQ-MGB
361	P1	24	RGB(198,113,113)			beta actin	RGB(238,234,234)	UNKNOWN	FAM	NFQ-MGB
362	P2	ntc	RGB(176,23,31)			beta actin	RGB(238,234,234)	NTC	FAM	NFQ-MGB
363	P3	24	RGB(198,113,113)			B2m	RGB(255,204,255)	UNKNOWN	FAM	NFQ-MGB
364	P4	ntc	RGB(176,23,31)			B2m	RGB(255,204,255)	NTC	FAM	NFQ-MGB
365	P5	24	RGB(198,113,113)			Gapdh	RGB(51,102,255)	UNKNOWN	FAM	NFQ-MGB
366	P6	ntc	RGB(176,23,31)			Gapdh	RGB(51,102,255)	NTC	FAM	NFQ-MGB
367	P7	24	RGB(198,113,113)			Hprt	RGB(51,153,102)	UNKNOWN	FAM	NFQ-MGB
368	P8	ntc	RGB(176,23,31)			Hprt	RGB(51,153,102)	NTC	FAM	NFQ-MGB
369	P9	24	RGB(198,113,113)			Sdha	RGB(255,255,153)	UNKNOWN	FAM	NFQ-MGB
370	P10	ntc	RGB(176,23,31)			Sdha	RGB(255,255,153)	NTC	FAM	NFQ-MGB
371	P11	24	RGB(198,113,113)			Rpl13a	RGB(255,153,204)	UNKNOWN	FAM	NFQ-MGB
372	P12	ntc	RGB(176,23,31)			Rpl13a	RGB(255,153,204)	NTC	FAM	NFQ-MGB
373	P13	24	RGB(198,113,113)			Rps18	RGB(0,204,255)	UNKNOWN	FAM	NFQ-MGB
374	P14	ntc	RGB(176,23,31)			Rps18	RGB(0,204,255)	NTC	FAM	NFQ-MGB
375	P15	24	RGB(198,113,113)			Rps29	RGB(255,0,0)	UNKNOWN	FAM	NFQ-MGB
376	P16	ntc	RGB(176,23,31)			Rps29	RGB(255,0,0)	NTC	FAM	NFQ-MGB
377	P17	24	RGB(198,113,113)			Tbp	RGB(192,192,192)	UNKNOWN	FAM	NFQ-MGB
378	P18	ntc	RGB(176,23,31)			Tbp	RGB(192,192,192)	NTC	FAM	NFQ-MGB
379	P19	24	RGB(198,113,113)			Ubc	RGB(238,238,0)	UNKNOWN	FAM	NFQ-MGB
380	P20	ntc	RGB(176,23,31)			Ubc	RGB(238,238,0)	NTC	FAM	NFQ-MGB
381	P21	24	RGB(198,113,113)			Dio2	RGB(255,204,0)	UNKNOWN	FAM	NFQ-MGB
382	P22	ntc	RGB(176,23,31)			Dio2	RGB(255,204,0)	NTC	FAM	NFQ-MGB
383	P23	24	RGB(198,113,113)			Parv	RGB(204,204,255)	UNKNOWN	FAM	NFQ-MGB
384	P24	ntc	RGB(176,23,31)			Parv	RGB(204,204,255)	NTC	FAM	NFQ-MGB

## Sheet: Amplification Data - Plate 1
Block Type	384-Well Block
Calibration Background is expired	No
Calibration Background performed on	01-08-2019
Calibration Normalization FAM-ROX is expired	No
Calibration Normalization FAM-ROX performed on	11-29-2018
Calibration Normalization VIC-ROX is expired	No
Calibration Normalization VIC-ROX performed on	11-29-2018
Calibration Pure Dye FAM is expired	No
Calibration Pure Dye FAM performed on	11-29-2018
Calibration Pure Dye NED is expired	No
Calibration Pure Dye NED performed on	11-29-2018
Calibration Pure Dye ROX is expired	No
Calibration Pure Dye ROX performed on	11-29-2018
Calibration Pure Dye SYBR is expired	No
Calibration Pure Dye SYBR performed on	11-29-2018
Calibration Pure Dye TAMRA is expired	No
Calibration Pure Dye TAMRA performed on	11-29-2018
Calibration Pure Dye VIC is expired	No
Calibration Pure Dye VIC performed on	11-29-2018
Calibration ROI is expired	No
Calibration ROI performed on	11-29-2018
Calibration Uniformity is expired	No
Calibration Uniformity performed on	11-29-2018
Chemistry	TAQMAN
Date Created	2019-02-15 09:56:48 AM CET
Date Modified	2019-02-15 10:58:11 AM CET
Experiment Barcode
Experiment Comment
Experiment File Name	D:\Applied Biosystems\QuantStudio Real-Time PCR Software\User Files\Experiments\Heidi\18-23 test af HKG cortex pl 1 15-2-19.eds
Experiment Name	18-23 test af HKG cortex pl 1 15-2-19
Experiment Run Start Time	2019-02-15 12:20:14 PM CET
Experiment Run Stop Time	2019-02-15 13:11:24 PM CET
Experiment Type	Standard Curve
Instrument Name	278871455
Instrument Serial Number	278871455
Instrument Type	QuantStudio(TM) 7 Flex System
Passive Reference	ROX
Quantification Cycle Method	Ct
Signal Smoothing On	true
Stage/ Cycle where Analysis is performed	Stage 2, Step 2
User Name
Well	Cycle	Target Name	Rn	Delta Rn
1	1	beta actin	0.658759	0.00349589
1	2	beta actin	0.661298	0.00320741
1	3	beta actin	0.66476	0.00384174
1	4	beta actin	0.664462	0.000714834
1	5	beta actin	0.665832	-0.000742307
1	6	beta actin	0.669388	-1.51763e-05
1	7	beta actin	0.671499	-0.000731551
1	8	beta actin	0.673797	-0.00126172
1	9	beta actin	0.676343	-0.00154352
1	10	beta actin	0.679282	-0.00143312
1	11	beta actin	0.681645	-0.00189802
1	12	beta actin	0.68477	-0.00160076
1	13	beta actin	0.686925	-0.0022735
1	14	beta actin	0.693675	0.00164808
1	15	beta actin	0.70015	0.00529501
1	16	beta actin	0.708973	0.0112905
1	17	beta actin	0.727594	0.027083
1	18	beta actin	0.761305	0.0579661
1	19	beta actin	0.822984	0.116817
1	20	beta actin	0.928452	0.219457
1	21	beta actin	1.0931	0.381275
1	22	beta actin	1.32088	0.606228
1	23	beta actin	1.5986	0.881125
1	24	beta actin	1.90544	1.18514
1	25	beta actin	2.22362	1.50048
1	26	beta actin	2.53766	1.8117
1	27	beta actin	2.83305	2.10426
1	28	beta actin	3.11126	2.37965
1	29	beta actin	3.36565	2.6312
1	30	beta actin	3.60593	2.86865
1	31	beta actin	3.82289	3.08279
1	32	beta actin	4.01554	3.27261
1	33	beta actin	4.18279	3.43703
1	34	beta actin	4.32859	3.58001
1	35	beta actin	4.46224	3.71082
1	36	beta actin	4.57266	3.81841
1	37	beta actin	4.66452	3.90745
1	38	beta actin	4.74196	3.98206
1	39	beta actin	4.81032	4.04759
1	40	beta actin	4.86671	4.10115
1	41	beta actin	4.92568	4.15729
1	42	beta actin	4.96583	4.19462
1	43	beta actin	5.00124	4.2272
1	44	beta actin	5.03396	4.2571
1	45	beta actin	5.06256	4.28287
2	1	beta actin	0.625784	0.000590872
2	2	beta actin	0.627365	0.000273538
2	3	beta actin	0.630577	0.00158776
2	4	beta actin	0.632231	0.00134291
2	5	beta actin	0.633312	0.000525314
2	6	beta actin	0.634958	0.000273784
2	7	beta actin	0.635579	-0.0010042
2	8	beta actin	0.636491	-0.00199023
2	9	beta actin	0.638315	-0.00206498
2	10	beta actin	0.640983	-0.00129548
2	11	beta actin	0.643182	-0.000993878
2	12	beta actin	0.64578	-0.000295131
2	13	beta actin	0.64821	0.000236902
2	14	beta actin	0.653549	0.00367722
2	15	beta actin	0.659934	0.00816474
2	16	beta actin	0.669641	0.0159732
2	17	beta actin	0.685834	0.0302679
2	18	beta actin	0.71618	0.0587154
2	19	beta actin	0.769242	0.109879
2	20	beta actin	0.863907	0.202645
2	21	beta actin	1.01503	0.351866
2	22	beta actin	1.22145	0.556396
2	23	beta actin	1.47951	0.812551
2	24	beta actin	1.76761	1.09876
2	25	beta actin	2.06689	1.39613
2	26	beta actin	2.36043	1.68778
2	27	beta actin	2.64415	1.9696
2	28	beta actin	2.90597	2.22952
2	29	beta actin	3.16048	2.48214
2	30	beta actin	3.39255	2.71231
2	31	beta actin	3.59706	2.91492
2	32	beta actin	3.78063	3.09659
2	33	beta actin	3.94823	3.26229
2	34	beta actin	4.0889	3.40106
2	35	beta actin	4.20003	3.51029
2	36	beta actin	4.31506	3.62342
2	37	beta actin	4.39816	3.70463
2	38	beta actin	4.48232	3.78689
2	39	beta actin	4.54711	3.84978
2	40	beta actin	4.59317	3.89394
2	41	beta actin	4.63865	3.93752
2	42	beta actin	4.67586	3.97283
2	43	beta actin	4.70613	4.00121
2	44	beta actin	4.74111	4.03429
2	45	beta actin	4.76277	4.05405
3	1	B2m	0.771375	0.000307143
3	2	B2m	0.774851	0.00271178
3	3	B2m	0.776846	0.00363471
3	4	B2m	0.776168	0.00188538
3	5	B2m	0.774386	-0.000969083
3	6	B2m	0.774071	-0.00235584
3	7	B2m	0.774968	-0.00253053
3	8	B2m	0.777761	-0.000808785
3	9	B2m	0.779613	-2.83749e-05
3	10	B2m	0.780453	-0.000260647
3	11	B2m	0.781845	6.02117e-05
3	12	B2m	0.782976	0.000119525
3	13	B2m	0.783866	-6.30367e-05
3	14	B2m	0.784435	-0.000565199
3	15	B2m	0.784755	-0.00131704
3	16	B2m	0.78755	0.000406311
3	17	B2m	0.791008	0.00279241
3	18	B2m	0.795234	0.00594628
3	19	B2m	0.805934	0.015575
3	20	B2m	0.824153	0.0327226
3	21	B2m	0.861338	0.068835
3	22	B2m	0.930516	0.136941
3	23	B2m	1.05318	0.258535
3	24	B2m	1.25007	0.454349
3	25	B2m	1.5182	0.721406
3	26	B2m	1.82718	1.02932
3	27	B2m	2.13932	1.34038
3	28	B2m	2.44455	1.64454
3	29	B2m	2.72989	1.92882
3	30	B2m	2.98233	2.18018
3	31	B2m	3.1936	2.39038
3	32	B2m	3.38267	2.57838
3	33	B2m	3.53445	2.72909
3	34	B2m	3.65874	2.85231
3	35	B2m	3.76073	2.95323
3	36	B2m	3.83647	3.02789
3	37	B2m	3.90167	3.09202
3	38	B2m	3.96141	3.15069
3	39	B2m	4.00313	3.19134
3	40	B2m	4.02822	3.21535
3	41	B2m	4.06055	3.24662
3	42	B2m	4.08647	3.27146
3	43	B2m	4.11096	3.29488
3	44	B2m	4.1189	3.30175
3	45	B2m	4.13058	3.31236
4	1	B2m	0.770254	-0.00670524
4	2	B2m	0.771087	-0.00668766
4	3	B2m	0.779393	0.000802742
4	4	B2m	0.781709	0.00230305
4	5	B2m	0.780973	0.000751604
4	6	B2m	0.781091	5.38735e-05
4	7	B2m	0.781337	-0.000516661
4	8	B2m	0.781519	-0.00114978
4	9	B2m	0.781955	-0.00152994
4	10	B2m	0.782767	-0.00153375
4	11	B2m	0.784437	-0.000678542
4	12	B2m	0.784679	-0.00125241
4	13	B2m	0.785617	-0.00113064
4	14	B2m	0.787953	0.000389756
4	15	B2m	0.788346	-3.31974e-05
4	16	B2m	0.790648	0.00145346
4	17	B2m	0.792081	0.00207043
4	18	B2m	0.797909	0.00708295
4	19	B2m	0.809074	0.0174328
4	20	B2m	0.828912	0.0364547
4	21	B2m	0.866734	0.073461
4	22	B2m	0.940803	0.146715
4	23	B2m	1.07557	0.280664
4	24	B2m	1.28503	0.48931
4	25	B2m	1.56587	0.76933
4	26	B2m	1.88394	1.08658
4	27	B2m	2.21753	1.41936
4	28	B2m	2.53518	1.7362
4	29	B2m	2.82231	2.02251
4	30	B2m	3.07973	2.27911
4	31	B2m	3.29913	2.4977
4	32	B2m	3.49144	2.6892
4	33	B2m	3.65502	2.85196
4	34	B2m	3.77173	2.96785
4	35	B2m	3.87001	3.06532
4	36	B2m	3.94914	3.14363
4	37	B2m	4.02258	3.21625
4	38	B2m	4.08416	3.27702
4	39	B2m	4.12764	3.31968
4	40	B2m	4.16813	3.35936
4	41	B2m	4.19332	3.38373
4	42	B2m	4.22058	3.41018
4	43	B2m	4.2441	3.43289
4	44	B2m	4.2565	3.44447
4	45	B2m	4.26653	3.45368
5	1	Gapdh	-0.53564	-0.0113245
5	2	Gapdh	-0.534069	-0.00685028
5	3	Gapdh	-0.514727	0.0153949
5	4	Gapdh	-0.523125	0.00989962
5	5	Gapdh	-0.536042	-0.000114385
5	6	Gapdh	-0.545632	-0.00680185
5	7	Gapdh	-0.552603	-0.0108695
5	8	Gapdh	-0.554844	-0.0102077
5	9	Gapdh	-0.556455	-0.00891629
5	10	Gapdh	-0.55722	-0.00677763
5	11	Gapdh	-0.557284	-0.00393968
5	12	Gapdh	-0.555556	0.000692133
5	13	Gapdh	-0.552587	0.0065639
5	14	Gapdh	-0.546977	0.0150765
5	15	Gapdh	-0.54314	0.0218165
5	16	Gapdh	-0.531627	0.0362325
5	17	Gapdh	-0.511707	0.0590555
5	18	Gapdh	-0.477981	0.095684
5	19	Gapdh	-0.414795	0.161773
5	20	Gapdh	-0.308002	0.271469
5	21	Gapdh	-0.140073	0.442301
5	22	Gapdh	0.100724	0.686001
5	23	Gapdh	0.410525	0.998705
5	24	Gapdh	0.758818	1.3499
5	25	Gapdh	1.11628	1.71026
5	26	Gapdh	1.46922	2.06611
5	27	Gapdh	1.80304	2.40283
5	28	Gapdh	2.10836	2.71106
5	29	Gapdh	2.38471	2.99031
5	30	Gapdh	2.63454	3.24304
5	31	Gapdh	2.84969	3.46109
5	32	Gapdh	3.01877	3.63308
5	33	Gapdh	3.15879	3.776
5	34	Gapdh	3.26746	3.88757
5	35	Gapdh	3.34726	3.97027
5	36	Gapdh	3.40592	4.03183
5	37	Gapdh	3.45288	4.0817
5	38	Gapdh	3.48916	4.12089
5	39	Gapdh	3.51669	4.15132
5	40	Gapdh	3.53213	4.16966
5	41	Gapdh	3.55819	4.19863
5	42	Gapdh	3.57811	4.22144
5	43	Gapdh	3.59973	4.24597
5	44	Gapdh	3.60888	4.25802
5	45	Gapdh	3.60818	4.26022
6	1	Gapdh	0.651387	0.00322918
6	2	Gapdh	0.652973	0.00403515
6	3	Gapdh	0.651957	0.00223807
6	4	Gapdh	0.652087	0.00158783
6	5	Gapdh	0.65036	-0.000919025
6	6	Gapdh	0.650662	-0.00139736
6	7	Gapdh	0.651659	-0.0011807
6	8	Gapdh	0.653328	-0.000292477
6	9	Gapdh	0.653868	-0.000533345
6	10	Gapdh	0.653344	-0.00183762
6	11	Gapdh	0.655413	-0.000549092
6	12	Gapdh	0.657068	0.000326138
6	13	Gapdh	0.657508	-1.49851e-05
6	14	Gapdh	0.660876	0.00257257
6	15	Gapdh	0.666928	0.00784417
6	16	Gapdh	0.675626	0.015762
6	17	Gapdh	0.693359	0.0327149
6	18	Gapdh	0.724522	0.0630977
6	19	Gapdh	0.774346	0.112141
6	20	Gapdh	0.862313	0.199327
6	21	Gapdh	1.00351	0.339742
6	22	Gapdh	1.20495	0.540406
6	23	Gapdh	1.45727	0.791944
6	24	Gapdh	1.73791	1.0718
6	25	Gapdh	2.03124	1.36435
6	26	Gapdh	2.3254	1.65774
6	27	Gapdh	2.60382	1.93538
6	28	Gapdh	2.85374	2.18451
6	29	Gapdh	3.07703	2.40702
6	30	Gapdh	3.27203	2.60124
6	31	Gapdh	3.44122	2.76965
6	32	Gapdh	3.57726	2.90491
6	33	Gapdh	3.69084	3.01771
6	34	Gapdh	3.77301	3.0991
6	35	Gapdh	3.84283	3.16814
6	36	Gapdh	3.88465	3.20918
6	37	Gapdh	3.9207	3.24445
6	38	Gapdh	3.95034	3.27331
6	39	Gapdh	3.97018	3.29236
6	40	Gapdh	3.98811	3.30952
6	41	Gapdh	4.0039	3.32453
6	42	Gapdh	4.01885	3.3387
6	43	Gapdh	4.02587	3.34494
6	44	Gapdh	4.03044	3.34873
6	45	Gapdh	4.03877	3.35628
7	1	Hprt	0.747552	-0.0016305
7	2	Hprt	0.747909	-0.00268531
7	3	Hprt	0.749815	-0.00219033
7	4	Hprt	0.751993	-0.0014244
7	5	Hprt	0.754496	-0.00033272
7	6	Hprt	0.757714	0.00147379
7	7	Hprt	0.759612	0.00196066
7	8	Hprt	0.760404	0.00134157
7	9	Hprt	0.761679	0.00120479
7	10	Hprt	0.76287	0.000983852
7	11	Hprt	0.762972	-0.00032493
7	12	Hprt	0.763633	-0.00107605
7	13	Hprt	0.766982	0.000862488
7	14	Hprt	0.76772	0.000188734
7	15	Hprt	0.767029	-0.00191368
7	16	Hprt	0.769524	-0.000830293
7	17	Hprt	0.771356	-0.000409407
7	18	Hprt	0.772556	-0.000620927
7	19	Hprt	0.774016	-0.000572273
7	20	Hprt	0.777679	0.00167913
7	21	Hprt	0.784473	0.00706145
7	22	Hprt	0.797369	0.0185467
7	23	Hprt	0.819806	0.0395714
7	24	Hprt	0.869646	0.0879999
7	25	Hprt	0.97942	0.196363
7	26	Hprt	1.18215	0.397684
7	27	Hprt	1.47596	0.690083
7	28	Hprt	1.81702	1.02973
7	29	Hprt	2.16869	1.37998
7	30	Hprt	2.50198	1.71187
7	31	Hprt	2.8057	2.01417
7	32	Hprt	3.06888	2.27594
7	33	Hprt	3.30112	2.50677
7	34	Hprt	3.50138	2.70562
7	35	Hprt	3.67307	2.8759
7	36	Hprt	3.80827	3.00969
7	37	Hprt	3.91043	3.11044
7	38	Hprt	4.00152	3.20011
7	39	Hprt	4.07246	3.26965
7	40	Hprt	4.12979	3.32556
7	41	Hprt	4.1827	3.37706
7	42	Hprt	4.21806	3.41101
7	43	Hprt	4.24684	3.43838
7	44	Hprt	4.26558	3.45571
7	45	Hprt	4.28421	3.47292
8	1	Hprt	0.739917	-0.00022228
8	2	Hprt	0.742226	0.000899476
8	3	Hprt	0.74491	0.00239579
8	4	Hprt	0.745835	0.0021334
8	5	Hprt	0.744138	-0.000750331
8	6	Hprt	0.745326	-0.000749977
8	7	Hprt	0.746676	-0.000587736
8	8	Hprt	0.747782	-0.000669398
8	9	Hprt	0.749047	-0.000591915
8	10	Hprt	0.750894	6.82623e-05
8	11	Hprt	0.752825	0.000811946
8	12	Hprt	0.752825	-0.000375799
8	13	Hprt	0.75311	-0.00127869
8	14	Hprt	0.753504	-0.0020718
8	15	Hprt	0.754765	-0.00199855
8	16	Hprt	0.756782	-0.00116861
8	17	Hprt	0.758863	-0.000275203
8	18	Hprt	0.760086	-0.000239146
8	19	Hprt	0.762958	0.00144516
8	20	Hprt	0.766603	0.0039026
8	21	Hprt	0.773685	0.00979678
8	22	Hprt	0.788521	0.0234462
8	23	Hprt	0.818579	0.0523166
8	24	Hprt	0.884579	0.117129
8	25	Hprt	1.02136	0.252725
8	26	Hprt	1.25586	0.486037
8	27	Hprt	1.56972	0.798706
8	28	Hprt	1.91771	1.14551
8	29	Hprt	2.26618	1.49279
8	30	Hprt	2.58862	1.81404
8	31	Hprt	2.87761	2.10184
8	32	Hprt	3.13834	2.36139
8	33	Hprt	3.36496	2.58682
8	34	Hprt	3.55553	2.77621
8	35	Hprt	3.71264	2.93213
8	36	Hprt	3.83776	3.05606
8	37	Hprt	3.94507	3.16219
8	38	Hprt	4.03767	3.25359
8	39	Hprt	4.10383	3.31857
8	40	Hprt	4.16235	3.3759
8	41	Hprt	4.20645	3.41881
8	42	Hprt	4.24415	3.45533
8	43	Hprt	4.27055	3.48054
8	44	Hprt	4.29259	3.50139
8	45	Hprt	4.30758	3.51519
9	1	Sdha	0.625147	-0.000121738
9	2	Sdha	0.626786	0.000774528
9	3	Sdha	0.627932	0.00117709
9	4	Sdha	0.628144	0.00064654
9	5	Sdha	0.627778	-0.000462592
9	6	Sdha	0.628703	-0.00028039
9	7	Sdha	0.629618	-0.000108856
9	8	Sdha	0.630045	-0.000424531
9	9	Sdha	0.631275	6.24899e-05
9	10	Sdha	0.632091	0.000135199
9	11	Sdha	0.632184	-0.000514858
9	12	Sdha	0.633435	-6.55835e-06
9	13	Sdha	0.633506	-0.000677954
9	14	Sdha	0.634659	-0.000268836
9	15	Sdha	0.634335	-0.00133577
9	16	Sdha	0.63554	-0.000873662
9	17	Sdha	0.637489	0.00033231
9	18	Sdha	0.6405	0.00260038
9	19	Sdha	0.646578	0.00793624
9	20	Sdha	0.656521	0.0171359
9	21	Sdha	0.67486	0.0347323
9	22	Sdha	0.711794	0.0709225
9	23	Sdha	0.781682	0.140068
9	24	Sdha	0.902795	0.260438
9	25	Sdha	1.09124	0.44814
9	26	Sdha	1.34569	0.701845
9	27	Sdha	1.64149	0.996901
9	28	Sdha	1.95703	1.3117
9	29	Sdha	2.27081	1.62474
9	30	Sdha	2.57079	1.92397
9	31	Sdha	2.85123	2.20368
9	32	Sdha	3.10239	2.45409
9	33	Sdha	3.32788	2.67883
9	34	Sdha	3.53236	2.88257
9	35	Sdha	3.71637	3.06584
9	36	Sdha	3.87124	3.21997
9	37	Sdha	3.99253	3.34052
9	38	Sdha	4.10324	3.45048
9	39	Sdha	4.20407	3.55057
9	40	Sdha	4.27437	3.62013
9	41	Sdha	4.32677	3.67179
9	42	Sdha	4.37675	3.72102
9	43	Sdha	4.42258	3.76611
9	44	Sdha	4.4523	3.79509
9	45	Sdha	4.47416	3.8162
10	1	Sdha	0.63416	0.00179059
10	2	Sdha	0.635768	0.00257027
10	3	Sdha	0.635671	0.00164591
10	4	Sdha	0.635587	0.000734184
10	5	Sdha	0.634847	-0.000834085
10	6	Sdha	0.636442	-6.63273e-05
10	7	Sdha	0.637811	0.000475111
10	8	Sdha	0.637451	-0.000712879
10	9	Sdha	0.639168	0.000176769
10	10	Sdha	0.639767	-5.22421e-05
10	11	Sdha	0.639462	-0.00118486
10	12	Sdha	0.639713	-0.00176178
10	13	Sdha	0.642239	-6.39553e-05
10	14	Sdha	0.643668	0.000537564
10	15	Sdha	0.64294	-0.00101842
10	16	Sdha	0.643316	-0.00146928
10	17	Sdha	0.646043	0.00042953
10	18	Sdha	0.649606	0.00316478
10	19	Sdha	0.65635	0.00908142
10	20	Sdha	0.667098	0.0190015
10	21	Sdha	0.686835	0.0379103
10	22	Sdha	0.722755	0.0730028
10	23	Sdha	0.792364	0.141784
10	24	Sdha	0.916813	0.265406
10	25	Sdha	1.11228	0.460045
10	26	Sdha	1.37457	0.721509
10	27	Sdha	1.67677	1.02288
10	28	Sdha	2.00145	1.34673
10	29	Sdha	2.31812	1.66257
10	30	Sdha	2.62323	1.96686
10	31	Sdha	2.9087	2.2515
10	32	Sdha	3.17539	2.51736
10	33	Sdha	3.40973	2.75087
10	34	Sdha	3.61512	2.95543
10	35	Sdha	3.7936	3.13309
10	36	Sdha	3.94766	3.28632
10	37	Sdha	4.07192	3.40975
10	38	Sdha	4.18773	3.52474
10	39	Sdha	4.2807	3.61687
10	40	Sdha	4.35114	3.68649
10	41	Sdha	4.41761	3.75213
10	42	Sdha	4.46898	3.80268
10	43	Sdha	4.51567	3.84854
10	44	Sdha	4.55061	3.88264
10	45	Sdha	4.58029	3.9115
11	1	Rpl13a	0.544441	0.00312389
11	2	Rpl13a	0.543714	0.00193571
11	3	Rpl13a	0.545593	0.00335308
11	4	Rpl13a	0.54307	0.00036854
11	5	Rpl13a	0.543791	0.000628455
11	6	Rpl13a	0.545051	0.00142702
11	7	Rpl13a	0.543685	-0.000401197
11	8	Rpl13a	0.542409	-0.00213828
11	9	Rpl13a	0.544023	-0.000986377
11	10	Rpl13a	0.54494	-0.000531019
11	11	Rpl13a	0.544796	-0.00113656
11	12	Rpl13a	0.544213	-0.00218068
11	13	Rpl13a	0.544958	-0.00189746
11	14	Rpl13a	0.545858	-0.00145861
11	15	Rpl13a	0.545715	-0.00206302
11	16	Rpl13a	0.54764	-0.000599391
11	17	Rpl13a	0.550622	0.00192109
11	18	Rpl13a	0.554857	0.0056944
11	19	Rpl13a	0.561817	0.0121922
11	20	Rpl13a	0.575622	0.0255359
11	21	Rpl13a	0.598609	0.0480614
11	22	Rpl13a	0.637631	0.0866223
11	23	Rpl13a	0.701503	0.150032
11	24	Rpl13a	0.79704	0.245107
11	25	Rpl13a	0.924907	0.372514
11	26	Rpl13a	1.08459	0.53173
11	27	Rpl13a	1.27003	0.716711
11	28	Rpl13a	1.47027	0.916493
11	29	Rpl13a	1.67247	1.11823
11	30	Rpl13a	1.87705	1.32235
11	31	Rpl13a	2.08123	1.52606
11	32	Rpl13a	2.28188	1.72626
11	33	Rpl13a	2.46438	1.9083
11	34	Rpl13a	2.64578	2.08924
11	35	Rpl13a	2.80996	2.25295
11	36	Rpl13a	2.95007	2.3926
11	37	Rpl13a	3.07828	2.52035
11	38	Rpl13a	3.19962	2.64123
11	39	Rpl13a	3.30568	2.74683
11	40	Rpl13a	3.40256	2.84325
11	41	Rpl13a	3.48554	2.92576
11	42	Rpl13a	3.56025	3.00001
11	43	Rpl13a	3.6147	3.054
11	44	Rpl13a	3.66836	3.10719
11	45	Rpl13a	3.70575	3.14413
12	1	Rpl13a	0.515399	-0.00267533
12	2	Rpl13a	0.515398	-0.00319276
12	3	Rpl13a	0.516313	-0.00279441
12	4	Rpl13a	0.51889	-0.0007334
12	5	Rpl13a	0.521467	0.00132809
12	6	Rpl13a	0.521611	0.000955744
12	7	Rpl13a	0.522237	0.00106548
12	8	Rpl13a	0.522608	0.000920824
12	9	Rpl13a	0.522746	0.000542577
12	10	Rpl13a	0.523166	0.000446618
12	11	Rpl13a	0.523414	0.000177984
12	12	Rpl13a	0.523739	-1.25089e-05
12	13	Rpl13a	0.52391	-0.000357795
12	14	Rpl13a	0.523995	-0.000789567
12	15	Rpl13a	0.52479	-0.000509838
12	16	Rpl13a	0.525427	-0.000389254
12	17	Rpl13a	0.526482	0.000149457
12	18	Rpl13a	0.530555	0.00370607
12	19	Rpl13a	0.53896	0.0115948
12	20	Rpl13a	0.550055	0.0221744
12	21	Rpl13a	0.571484	0.0430869
12	22	Rpl13a	0.606412	0.0774992
12	23	Rpl13a	0.664896	0.135467
12	24	Rpl13a	0.752512	0.222566
12	25	Rpl13a	0.873323	0.342861
12	26	Rpl13a	1.02494	0.493958
12	27	Rpl13a	1.19982	0.668329
12	28	Rpl13a	1.38904	0.857027
12	29	Rpl13a	1.58519	1.05267
12	30	Rpl13a	1.77805	1.24501
12	31	Rpl13a	1.96372	1.43016
12	32	Rpl13a	2.14361	1.60953
12	33	Rpl13a	2.31002	1.77543
12	34	Rpl13a	2.46514	1.93003
12	35	Rpl13a	2.61019	2.07457
12	36	Rpl13a	2.74149	2.20535
12	37	Rpl13a	2.87023	2.33358
12	38	Rpl13a	2.97687	2.4397
12	39	Rpl13a	3.06576	2.52807
12	40	Rpl13a	3.15653	2.61833
12	41	Rpl13a	3.2447	2.70598
12	42	Rpl13a	3.31636	2.77712
12	43	Rpl13a	3.37428	2.83453
12	44	Rpl13a	3.42629	2.88602
12	45	Rpl13a	3.4673	2.92651
13	1	Rps18	0.510347	-0.00114653
13	2	Rps18	0.510709	-0.00196192
13	3	Rps18	0.513472	-0.000376143
13	4	Rps18	0.513002	-0.00202409
13	5	Rps18	0.519317	0.00311383
13	6	Rps18	0.519487	0.0021071
13	7	Rps18	0.518889	0.000331835
13	8	Rps18	0.51882	-0.000914678
13	9	Rps18	0.519656	-0.00125633
13	10	Rps18	0.52089	-0.00119971
13	11	Rps18	0.522444	-0.000822771
13	12	Rps18	0.523578	-0.000866046
13	13	Rps18	0.52536	-0.000261
13	14	Rps18	0.527171	0.000372417
13	15	Rps18	0.529771	0.0017956
13	16	Rps18	0.534373	0.0052206
13	17	Rps18	0.544805	0.0144751
13	18	Rps18	0.565163	0.0336556
13	19	Rps18	0.603582	0.0708977
13	20	Rps18	0.673394	0.139532
13	21	Rps18	0.797029	0.26199
13	22	Rps18	1.00287	0.466649
13	23	Rps18	1.30494	0.767544
13	24	Rps18	1.69313	1.15455
13	25	Rps18	2.13049	1.59074
13	26	Rps18	2.55494	2.01401
13	27	Rps18	2.93779	2.39568
13	28	Rps18	3.26872	2.72544
13	29	Rps18	3.53356	2.9891
13	30	Rps18	3.74516	3.19953
13	31	Rps18	3.91105	3.36424
13	32	Rps18	4.03851	3.49052
13	33	Rps18	4.14105	3.59188
13	34	Rps18	4.21549	3.66515
13	35	Rps18	4.27605	3.72453
13	36	Rps18	4.32229	3.76959
13	37	Rps18	4.36098	3.80711
13	38	Rps18	4.39109	3.83604
13	39	Rps18	4.41995	3.86372
13	40	Rps18	4.44506	3.88765
13	41	Rps18	4.46852	3.90993
13	42	Rps18	4.48315	3.92339
13	43	Rps18	4.49074	3.9298
13	44	Rps18	4.49023	3.92812
13	45	Rps18	4.50289	3.9396
14	1	Rps18	0.500896	0.00104879
14	2	Rps18	0.500868	-4.38576e-05
14	3	Rps18	0.50093	-0.0010477
14	4	Rps18	0.502463	-0.000580795
14	5	Rps18	0.505687	0.00157846
14	6	Rps18	0.505588	0.000413869
14	7	Rps18	0.506727	0.000487323
14	8	Rps18	0.508304	0.000998513
14	9	Rps18	0.508733	0.000362254
14	10	Rps18	0.50886	-0.00057632
14	11	Rps18	0.509784	-0.000718277
14	12	Rps18	0.509889	-0.00167861
14	13	Rps18	0.511072	-0.00156164
14	14	Rps18	0.514003	0.000303766
14	15	Rps18	0.516783	0.00201915
14	16	Rps18	0.522158	0.00632805
14	17	Rps18	0.531393	0.0144974
14	18	Rps18	0.549591	0.03163
14	19	Rps18	0.586861	0.0678347
14	20	Rps18	0.656181	0.136089
14	21	Rps18	0.779167	0.258009
14	22	Rps18	0.980795	0.458572
14	23	Rps18	1.27968	0.756396
14	24	Rps18	1.66249	1.13814
14	25	Rps18	2.08867	1.56325
14	26	Rps18	2.51088	1.9844
14	27	Rps18	2.89129	2.36374
14	28	Rps18	3.21964	2.69102
14	29	Rps18	3.48137	2.95169
14	30	Rps18	3.696	3.16525
14	31	Rps18	3.85819	3.32638
14	32	Rps18	3.98719	3.45432
14	33	Rps18	4.08023	3.54629
14	34	Rps18	4.1531	3.61809
14	35	Rps18	4.21285	3.67678
14	36	Rps18	4.25758	3.72044
14	37	Rps18	4.29376	3.75555
14	38	Rps18	4.32081	3.78154
14	39	Rps18	4.34301	3.80267
14	40	Rps18	4.36832	3.82692
14	41	Rps18	4.38878	3.84632
14	42	Rps18	4.40652	3.86299
14	43	Rps18	4.41654	3.87194
14	44	Rps18	4.42614	3.88047
14	45	Rps18	4.44025	3.89352
15	1	Rps29	0.97798	-0.0150856
15	2	Rps29	0.982369	-0.0122138
15	3	Rps29	0.987901	-0.00819841
15	4	Rps29	1.00237	0.00475603
15	5	Rps29	1.00503	0.00589767
15	6	Rps29	1.00261	0.00195801
15	7	Rps29	1.00186	-0.000312953
15	8	Rps29	1.00275	-0.000940739
15	9	Rps29	1.00458	-0.000618903
15	10	Rps29	1.00635	-0.00036752
15	11	Rps29	1.00759	-0.000646857
15	12	Rps29	1.0078	-0.00195795
15	13	Rps29	1.01011	-0.00116488
15	14	Rps29	1.011	-0.00178802
15	15	Rps29	1.01438	6.91162e-05
15	16	Rps29	1.01914	0.00331539
15	17	Rps29	1.02593	0.00859145
15	18	Rps29	1.03814	0.019281
15	19	Rps29	1.06358	0.0432026
15	20	Rps29	1.11617	0.0942729
15	21	Rps29	1.21893	0.195523
15	22	Rps29	1.40014	0.375209
15	23	Rps29	1.67028	0.643838
15	24	Rps29	2.00388	0.975913
15	25	Rps29	2.35515	1.32567
15	26	Rps29	2.68139	1.65039
15	27	Rps29	2.94582	1.9133
15	28	Rps29	3.14895	2.11492
15	29	Rps29	3.3	2.26445
15	30	Rps29	3.39846	2.36139
15	31	Rps29	3.47787	2.43928
15	32	Rps29	3.53756	2.49746
15	33	Rps29	3.57453	2.53291
15	34	Rps29	3.61152	2.56838
15	35	Rps29	3.64513	2.60048
15	36	Rps29	3.66936	2.62319
15	37	Rps29	3.69271	2.64502
15	38	Rps29	3.71338	2.66418
15	39	Rps29	3.73393	2.68321
15	40	Rps29	3.73292	2.68068
15	41	Rps29	3.7488	2.69504
15	42	Rps29	3.76705	2.71177
15	43	Rps29	3.78087	2.72407
15	44	Rps29	3.79433	2.73602
15	45	Rps29	3.80543	2.7456
16	1	Rps29	0.969409	-0.0111114
16	2	Rps29	0.970624	-0.0109333
16	3	Rps29	0.982443	-0.000151191
16	4	Rps29	0.986329	0.00269722
16	5	Rps29	0.986504	0.00183609
16	6	Rps29	0.985126	-0.00057859
16	7	Rps29	0.985641	-0.00110088
16	8	Rps29	0.987645	-0.000134239
16	9	Rps29	0.987939	-0.000876228
16	10	Rps29	0.988029	-0.00182344
16	11	Rps29	0.989557	-0.00133256
16	12	Rps29	0.990172	-0.00175465
16	13	Rps29	0.991908	-0.00105546
16	14	Rps29	0.993651	-0.000348941
16	15	Rps29	0.995826	0.000789477
16	16	Rps29	0.999907	0.0038334
16	17	Rps29	1.00784	0.010734
16	18	Rps29	1.02072	0.0225763
16	19	Rps29	1.04409	0.0449074
16	20	Rps29	1.09357	0.0933496
16	21	Rps29	1.19028	0.189024
16	22	Rps29	1.36516	0.362869
16	23	Rps29	1.6283	0.624973
16	24	Rps29	1.95672	0.952355
16	25	Rps29	2.313	1.3076
16	26	Rps29	2.64492	1.63848
16	27	Rps29	2.91786	1.91038
16	28	Rps29	3.12947	2.12096
16	29	Rps29	3.28098	2.27143
16	30	Rps29	3.38696	2.37637
16	31	Rps29	3.46815	2.45653
16	32	Rps29	3.5275	2.51484
16	33	Rps29	3.56262	2.54891
16	34	Rps29	3.59813	2.58339
16	35	Rps29	3.6371	2.62133
16	36	Rps29	3.66007	2.64326
16	37	Rps29	3.67589	2.65805
16	38	Rps29	3.69367	2.67479
16	39	Rps29	3.70904	2.68912
16	40	Rps29	3.72716	2.7062
16	41	Rps29	3.73819	2.7162
16	42	Rps29	3.75013	2.7271
16	43	Rps29	3.76462	2.74055
16	44	Rps29	3.77892	2.75382
16	45	Rps29	3.78016	2.75402
17	1	Tbp	0.391227	-0.000220397
17	2	Tbp	0.391245	-0.000945924
17	3	Tbp	0.391743	-0.00119008
17	4	Tbp	0.391892	-0.00178373
17	5	Tbp	0.395498	0.00107966
17	6	Tbp	0.39707	0.00190889
17	7	Tbp	0.397563	0.00165898
17	8	Tbp	0.397266	0.00061981
17	9	Tbp	0.397753	0.00036373
17	10	Tbp	0.398822	0.000690166
17	11	Tbp	0.39969	0.000815169
17	12	Tbp	0.399446	-0.000171336
17	13	Tbp	0.399464	-0.000895909
17	14	Tbp	0.40033	-0.000772188
17	15	Tbp	0.400747	-0.00109812
17	16	Tbp	0.400671	-0.00191702
17	17	Tbp	0.401693	-0.00163729
17	18	Tbp	0.403193	-0.000880414
17	19	Tbp	0.403678	-0.00113778
17	20	Tbp	0.405322	-0.000236125
17	21	Tbp	0.407321	0.00101982
17	22	Tbp	0.410607	0.00356378
17	23	Tbp	0.415154	0.00736785
17	24	Tbp	0.425644	0.0171152
17	25	Tbp	0.444341	0.035069
17	26	Tbp	0.476371	0.0663572
17	27	Tbp	0.536665	0.125908
17	28	Tbp	0.64572	0.234221
17	29	Tbp	0.832432	0.42019
17	30	Tbp	1.12029	0.707302
17	31	Tbp	1.51132	1.09759
17	32	Tbp	1.96758	1.55311
17	33	Tbp	2.43966	2.02445
17	34	Tbp	2.88144	2.46549
17	35	Tbp	3.26065	2.84395
17	36	Tbp	3.57207	3.15463
17	37	Tbp	3.82713	3.40895
17	38	Tbp	4.02406	3.60514
17	39	Tbp	4.17102	3.75135
17	40	Tbp	4.27478	3.85437
17	41	Tbp	4.34613	3.92498
17	42	Tbp	4.40675	3.98485
17	43	Tbp	4.44707	4.02443
17	44	Tbp	4.47976	4.05637
17	45	Tbp	4.50688	4.08276
18	1	Tbp	0.389892	-0.000143052
18	2	Tbp	0.389687	-0.000988531
18	3	Tbp	0.389203	-0.00211227
18	4	Tbp	0.393176	0.00122119
18	5	Tbp	0.3935	0.00090473
18	6	Tbp	0.393137	-9.84031e-05
18	7	Tbp	0.395263	0.00138767
18	8	Tbp	0.395533	0.00101739
18	9	Tbp	0.395635	0.000479503
18	10	Tbp	0.396082	0.000286426
18	11	Tbp	0.396251	-0.000184467
18	12	Tbp	0.397073	-3.16698e-06
18	13	Tbp	0.39712	-0.000596042
18	14	Tbp	0.397344	-0.00101192
18	15	Tbp	0.39788	-0.00111562
18	16	Tbp	0.399041	-0.000595377
18	17	Tbp	0.399216	-0.00105983
18	18	Tbp	0.399425	-0.00149118
18	19	Tbp	0.400784	-0.000772841
18	20	Tbp	0.401977	-0.000219876
18	21	Tbp	0.403378	0.000540931
18	22	Tbp	0.4069	0.00342316
18	23	Tbp	0.412925	0.0088083
18	24	Tbp	0.422924	0.0181676
18	25	Tbp	0.439665	0.0342685
18	26	Tbp	0.471094	0.0650572
18	27	Tbp	0.529759	0.123082
18	28	Tbp	0.634783	0.227466
18	29	Tbp	0.817559	0.409602
18	30	Tbp	1.10082	0.692221
18	31	Tbp	1.48739	1.07815
18	32	Tbp	1.94574	1.53586
18	33	Tbp	2.41872	2.0082
18	34	Tbp	2.86197	2.45081
18	35	Tbp	3.2473	2.8355
18	36	Tbp	3.56149	3.14905
18	37	Tbp	3.8153	3.40222
18	38	Tbp	4.00927	3.59555
18	39	Tbp	4.15359	3.73923
18	40	Tbp	4.25494	3.83994
18	41	Tbp	4.33346	3.91783
18	42	Tbp	4.39121	3.97493
18	43	Tbp	4.43361	4.01669
18	44	Tbp	4.4693	4.05174
18	45	Tbp	4.48265	4.06445
19	1	Ubc	0.685522	-0.0019203
19	2	Ubc	0.68554	-0.0034071
19	3	Ubc	0.686342	-0.00410927
19	4	Ubc	0.693603	0.00164828
19	5	Ubc	0.696978	0.00351865
19	6	Ubc	0.696327	0.00136356
19	7	Ubc	0.696661	0.000193198
19	8	Ubc	0.698287	0.000315662
19	9	Ubc	0.699575	9.9095e-05
19	10	Ubc	0.700728	-0.00025206
19	11	Ubc	0.701072	-0.00141169
19	12	Ubc	0.700518	-0.00346992
19	13	Ubc	0.703681	-0.00181145
19	14	Ubc	0.707308	0.000311587
19	15	Ubc	0.712105	0.00360436
19	16	Ubc	0.71852	0.00851528
19	17	Ubc	0.734015	0.0225057
19	18	Ubc	0.762055	0.0490418
19	19	Ubc	0.814187	0.0996696
19	20	Ubc	0.909461	0.193439
19	21	Ubc	1.07799	0.360465
19	22	Ubc	1.35436	0.635332
19	23	Ubc	1.75225	1.03172
19	24	Ubc	2.24327	1.52123
19	25	Ubc	2.73741	2.01387
19	26	Ubc	3.16132	2.43628
19	27	Ubc	3.48825	2.7617
19	28	Ubc	3.71551	2.98746
19	29	Ubc	3.86449	3.13493
19	30	Ubc	3.96042	3.22935
19	31	Ubc	4.02243	3.28986
19	32	Ubc	4.07225	3.33818
19	33	Ubc	4.10965	3.37408
19	34	Ubc	4.12817	3.39109
19	35	Ubc	4.14983	3.41125
19	36	Ubc	4.17545	3.43536
19	37	Ubc	4.19689	3.4553
19	38	Ubc	4.21515	3.47205
19	39	Ubc	4.21722	3.47262
19	40	Ubc	4.2292	3.48309
19	41	Ubc	4.24404	3.49644
19	42	Ubc	4.25126	3.50215
19	43	Ubc	4.2644	3.51378
19	44	Ubc	4.2679	3.51578
19	45	Ubc	4.27136	3.51774
20	1	Ubc	0.659911	-0.00198249
20	2	Ubc	0.660841	-0.00199562
20	3	Ubc	0.66391	0.000129876
20	4	Ubc	0.664567	-0.000156296
20	5	Ubc	0.665529	-0.000138245
20	6	Ubc	0.668863	0.00225201
20	7	Ubc	0.66918	0.00162574
20	8	Ubc	0.668156	-0.000341823
20	9	Ubc	0.668234	-0.00120705
20	10	Ubc	0.668685	-0.00169934
20	11	Ubc	0.669537	-0.00179054
20	12	Ubc	0.670251	-0.00201997
20	13	Ubc	0.67228	-0.00093446
20	14	Ubc	0.67565	0.00149198
20	15	Ubc	0.67789	0.00278813
20	16	Ubc	0.685071	0.00902569
20	17	Ubc	0.698935	0.0219467
20	18	Ubc	0.7261	0.0481683
20	19	Ubc	0.776389	0.0975133
20	20	Ubc	0.866472	0.186653
20	21	Ubc	1.02972	0.348958
20	22	Ubc	1.29653	0.614821
20	23	Ubc	1.68289	1.00025
20	24	Ubc	2.16955	1.48595
20	25	Ubc	2.68111	1.99657
20	26	Ubc	3.12377	2.4383
20	27	Ubc	3.45838	2.77196
20	28	Ubc	3.69435	3.00699
20	29	Ubc	3.84202	3.15371
20	30	Ubc	3.93499	3.24574
20	31	Ubc	4.00163	3.31143
20	32	Ubc	4.05314	3.362
20	33	Ubc	4.0913	3.39922
20	34	Ubc	4.12192	3.4289
20	35	Ubc	4.14033	3.44636
20	36	Ubc	4.15726	3.46234
20	37	Ubc	4.17667	3.48082
20	38	Ubc	4.19322	3.49642
20	39	Ubc	4.19872	3.50097
20	40	Ubc	4.20952	3.51083
20	41	Ubc	4.22043	3.5208
20	42	Ubc	4.22738	3.52681
20	43	Ubc	4.23166	3.53014
20	44	Ubc	4.23932	3.53686
20	45	Ubc	4.24648	3.54308
21	1	Dio2	0.786235	-0.00264601
21	2	Dio2	0.786324	-0.00347079
21	3	Dio2	0.786373	-0.0043361
21	4	Dio2	0.787704	-0.00391955
21	5	Dio2	0.796098	0.00356116
21	6	Dio2	0.79778	0.00432866
21	7	Dio2	0.797124	0.00275852
21	8	Dio2	0.797098	0.00181781
21	9	Dio2	0.796385	0.000190936
21	10	Dio2	0.797058	-5.03723e-05
21	11	Dio2	0.797812	-0.00021044
21	12	Dio2	0.79882	-0.000116234
21	13	Dio2	0.799317	-0.000533018
21	14	Dio2	0.799517	-0.00124717
21	15	Dio2	0.79982	-0.00185821
21	16	Dio2	0.800656	-0.00193644
21	17	Dio2	0.801858	-0.00164929
21	18	Dio2	0.803782	-0.000638782
21	19	Dio2	0.805772	0.000437053
21	20	Dio2	0.809651	0.00340146
21	21	Dio2	0.813829	0.0066655
21	22	Dio2	0.822958	0.0148804
21	23	Dio2	0.84089	0.0318985
21	24	Dio2	0.874869	0.0649632
21	25	Dio2	0.938393	0.127573
21	26	Dio2	1.0465	0.234766
21	27	Dio2	1.22513	0.412479
21	28	Dio2	1.48592	0.67236
21	29	Dio2	1.81373	0.999257
21	30	Dio2	2.18503	1.36964
21	31	Dio2	2.55896	1.74265
21	32	Dio2	2.91262	2.0954
21	33	Dio2	3.22153	2.40339
21	34	Dio2	3.48859	2.66955
21	35	Dio2	3.70359	2.88363
21	36	Dio2	3.86516	3.04429
21	37	Dio2	3.9958	3.17401
21	38	Dio2	4.09488	3.27218
21	39	Dio2	4.17192	3.3483
21	40	Dio2	4.22523	3.40069
21	41	Dio2	4.27419	3.44875
21	42	Dio2	4.31391	3.48755
21	43	Dio2	4.34342	3.51615
21	44	Dio2	4.36168	3.5335
21	45	Dio2	4.37333	3.54422
22	1	Dio2	0.790036	-0.00379474
22	2	Dio2	0.790217	-0.00447769
22	3	Dio2	0.792045	-0.00351311
22	4	Dio2	0.795679	-0.000742628
22	5	Dio2	0.799974	0.00268857
22	6	Dio2	0.801572	0.00342326
22	7	Dio2	0.800302	0.00128989
22	8	Dio2	0.80047	0.000593822
22	9	Dio2	0.801323	0.000583331
22	10	Dio2	0.801274	-0.000329516
22	11	Dio2	0.801993	-0.000474118
22	12	Dio2	0.803095	-0.00023582
22	13	Dio2	0.802754	-0.00143978
22	14	Dio2	0.803019	-0.00203839
22	15	Dio2	0.804701	-0.0012199
22	16	Dio2	0.806165	-0.000619619
22	17	Dio2	0.806322	-0.00132617
22	18	Dio2	0.807078	-0.00143418
22	19	Dio2	0.809598	0.000222054
22	20	Dio2	0.814812	0.0045723
22	21	Dio2	0.821141	0.010038
22	22	Dio2	0.830191	0.0182242
22	23	Dio2	0.851878	0.0390482
22	24	Dio2	0.892831	0.0791368
22	25	Dio2	0.965704	0.151146
22	26	Dio2	1.09349	0.278067
22	27	Dio2	1.29711	0.480824
22	28	Dio2	1.58026	0.763112
22	29	Dio2	1.92476	1.10675
22	30	Dio2	2.3069	1.48802
22	31	Dio2	2.68827	1.86853
22	32	Dio2	3.03225	2.21165
22	33	Dio2	3.33215	2.51068
22	34	Dio2	3.58518	2.76285
22	35	Dio2	3.79116	2.96797
22	36	Dio2	3.95638	3.13232
22	37	Dio2	4.08117	3.25625
22	38	Dio2	4.16682	3.34103
22	39	Dio2	4.23887	3.41222
22	40	Dio2	4.29464	3.46713
22	41	Dio2	4.33752	3.50914
22	42	Dio2	4.38266	3.55342
22	43	Dio2	4.40831	3.5782
22	44	Dio2	4.42653	3.59556
22	45	Dio2	4.44558	3.61375
23	1	Parv	0.550147	-0.000575127
23	2	Parv	0.549815	-0.00181338
23	3	Parv	0.549931	-0.00260281
23	4	Parv	0.552365	-0.00107487
23	5	Parv	0.556369	0.00202419
23	6	Parv	0.558143	0.00289165
23	7	Parv	0.55708	0.000923535
23	8	Parv	0.557007	-5.53777e-05
23	9	Parv	0.557869	-9.91535e-05
23	10	Parv	0.559934	0.00105942
23	11	Parv	0.56049	0.000710464
23	12	Parv	0.560607	-7.85488e-05
23	13	Parv	0.560514	-0.00107761
23	14	Parv	0.560829	-0.00166808
23	15	Parv	0.561991	-0.00141228
23	16	Parv	0.562675	-0.00163338
23	17	Parv	0.563546	-0.00166857
23	18	Parv	0.56564	-0.000480381
23	19	Parv	0.568128	0.00110228
23	20	Parv	0.571071	0.00313954
23	21	Parv	0.577892	0.00905473
23	22	Parv	0.591173	0.0214292
23	23	Parv	0.617211	0.046562
23	24	Parv	0.663699	0.0921437
23	25	Parv	0.75101	0.17855
23	26	Parv	0.90565	0.332284
23	27	Parv	1.13743	0.563158
23	28	Parv	1.4286	0.853426
23	29	Parv	1.73424	1.15816
23	30	Parv	2.01911	1.44212
23	31	Parv	2.27824	1.70035
23	32	Parv	2.52009	1.94129
23	33	Parv	2.74413	2.16443
23	34	Parv	2.94091	2.36029
23	35	Parv	3.12151	2.54
23	36	Parv	3.29039	2.70797
23	37	Parv	3.44516	2.86183
23	38	Parv	3.58366	2.99942
23	39	Parv	3.69995	3.11481
23	40	Parv	3.80294	3.21689
23	41	Parv	3.89983	3.31288
23	42	Parv	3.99147	3.40361
23	43	Parv	4.06536	3.47659
23	44	Parv	4.12196	3.53229
23	45	Parv	4.17454	3.58397
24	1	Parv	0.545418	0.000108782
24	2	Parv	0.545833	-0.000100276
24	3	Parv	0.545597	-0.000961647
24	4	Parv	0.545502	-0.00168044
24	5	Parv	0.549449	0.00164231
24	6	Parv	0.550605	0.00217384
24	7	Parv	0.550517	0.00146118
24	8	Parv	0.55012	0.000439297
24	9	Parv	0.549854	-0.000450506
24	10	Parv	0.550874	-5.57689e-05
24	11	Parv	0.551269	-0.000285212
24	12	Parv	0.551174	-0.00100377
24	13	Parv	0.551647	-0.00115585
24	14	Parv	0.552794	-0.000633078
24	15	Parv	0.553096	-0.000955862
24	16	Parv	0.553165	-0.00151081
24	17	Parv	0.554706	-0.000593932
24	18	Parv	0.556858	0.000933531
24	19	Parv	0.559186	0.00263671
24	20	Parv	0.563957	0.00678338
24	21	Parv	0.573263	0.0154648
24	22	Parv	0.592579	0.0341564
24	23	Parv	0.630178	0.0711309
24	24	Parv	0.700097	0.140425
24	25	Parv	0.826963	0.266667
24	26	Parv	1.02961	0.468693
24	27	Parv	1.30308	0.741538
24	28	Parv	1.61205	1.04988
24	29	Parv	1.91298	1.35018
24	30	Parv	2.1896	1.62618
24	31	Parv	2.43878	1.87473
24	32	Parv	2.66715	2.10248
24	33	Parv	2.87144	2.30615
24	34	Parv	3.06735	2.50144
24	35	Parv	3.24315	2.67661
24	36	Parv	3.39884	2.83168
24	37	Parv	3.5453	2.97751
24	38	Parv	3.67918	3.11077
24	39	Parv	3.79108	3.22205
24	40	Parv	3.89037	3.32071
24	41	Parv	3.98353	3.41324
24	42	Parv	4.05048	3.47957
24	43	Parv	4.11623	3.5447
24	44	Parv	4.17983	3.60767
24	45	Parv	4.2242	3.65142
25	1	beta actin	0.643581	0.00123892
25	2	beta actin	0.645262	0.00025978
25	3	beta actin	0.646607	-0.00105631
25	4	beta actin	0.649491	-0.000832683
25	5	beta actin	0.654627	0.00164191
25	6	beta actin	0.658163	0.00251689
25	7	beta actin	0.657966	-0.000340987
25	8	beta actin	0.659479	-0.00148881
25	9	beta actin	0.6638	0.000172181
25	10	beta actin	0.665147	-0.00114176
25	11	beta actin	0.668744	-0.000205503
25	12	beta actin	0.671934	0.000322819
25	13	beta actin	0.674302	3.06227e-05
25	14	beta actin	0.677314	0.00038162
25	15	beta actin	0.683888	0.00429447
25	16	beta actin	0.694478	0.0122237
25	17	beta actin	0.712454	0.0275396
25	18	beta actin	0.744047	0.0564712
25	19	beta actin	0.799226	0.10899
25	20	beta actin	0.895531	0.202634
25	21	beta actin	1.04716	0.351604
25	22	beta actin	1.25862	0.560402
25	23	beta actin	1.51764	0.816759
25	24	beta actin	1.80583	1.10229
25	25	beta actin	2.10176	1.39556
25	26	beta actin	2.39773	1.68887
25	27	beta actin	2.68337	1.97185
25	28	beta actin	2.94769	2.23351
25	29	beta actin	3.19618	2.47934
25	30	beta actin	3.42631	2.70681
25	31	beta actin	3.62041	2.89824
25	32	beta actin	3.80062	3.07579
25	33	beta actin	3.96651	3.23902
25	34	beta actin	4.11545	3.3853
25	35	beta actin	4.23061	3.4978
25	36	beta actin	4.33072	3.59525
25	37	beta actin	4.42783	3.6897
25	38	beta actin	4.50721	3.76642
25	39	beta actin	4.57609	3.83263
25	40	beta actin	4.63256	3.88644
25	41	beta actin	4.67828	3.92951
25	42	beta actin	4.70372	3.95228
25	43	beta actin	4.74442	3.99033
25	44	beta actin	4.77248	4.01572
25	45	beta actin	4.79691	4.0375
26	1	beta actin	0.612428	-0.000474309
26	2	beta actin	0.616838	0.00131764
26	3	beta actin	0.620803	0.00266446
26	4	beta actin	0.621186	0.000429464
26	5	beta actin	0.624255	0.000880666
26	6	beta actin	0.626706	0.000714008
26	7	beta actin	0.62806	-0.000550807
26	8	beta actin	0.629914	-0.00131435
26	9	beta actin	0.631909	-0.0019377
26	10	beta actin	0.633765	-0.00269969
26	11	beta actin	0.636366	-0.00271698
26	12	beta actin	0.639773	-0.00192805
26	13	beta actin	0.645297	0.000978205
26	14	beta actin	0.648434	0.00149676
26	15	beta actin	0.653539	0.003984
26	16	beta actin	0.663905	0.0117314
26	17	beta actin	0.682063	0.0272719
26	18	beta actin	0.711514	0.054105
26	19	beta actin	0.766831	0.106804
26	20	beta actin	0.861403	0.198757
26	21	beta actin	1.01275	0.347488
26	22	beta actin	1.22477	0.556892
26	23	beta actin	1.48131	0.81081
26	24	beta actin	1.76581	1.09269
26	25	beta actin	2.06197	1.38623
26	26	beta actin	2.35763	1.67928
26	27	beta actin	2.63781	1.95684
26	28	beta actin	2.90189	2.2183
26	29	beta actin	3.14833	2.46213
26	30	beta actin	3.36831	2.67948
26	31	beta actin	3.57191	2.88047
26	32	beta actin	3.76811	3.07405
26	33	beta actin	3.92901	3.23233
26	34	beta actin	4.06365	3.36435
26	35	beta actin	4.18829	3.48638
26	36	beta actin	4.28668	3.58214
26	37	beta actin	4.37828	3.67113
26	38	beta actin	4.45426	3.74449
26	39	beta actin	4.52316	3.81077
26	40	beta actin	4.5736	3.85859
26	41	beta actin	4.6221	3.90447
26	42	beta actin	4.65265	3.93241
26	43	beta actin	4.68344	3.96058
26	44	beta actin	4.70753	3.98205
26	45	beta actin	4.71543	3.98734
27	1	B2m	0.735919	-0.00737893
27	2	B2m	0.737071	-0.00715494
27	3	B2m	0.746327	0.00117368
27	4	B2m	0.747577	0.00149579
27	5	B2m	0.747128	0.00011964
27	6	B2m	0.746581	-0.00135599
27	7	B2m	0.747159	-0.00170539
27	8	B2m	0.749306	-0.000486411
27	9	B2m	0.750486	-0.000233864
27	10	B2m	0.752456	0.000808624
27	11	B2m	0.753373	0.0007976
27	12	B2m	0.752826	-0.000676718
27	13	B2m	0.754048	-0.000382506
27	14	B2m	0.754303	-0.00105532
27	15	B2m	0.755505	-0.000781375
27	16	B2m	0.757316	0.000102207
27	17	B2m	0.760322	0.00218003
27	18	B2m	0.765341	0.00627111
27	19	B2m	0.773542	0.0135451
27	20	B2m	0.791778	0.0308533
27	21	B2m	0.827261	0.0654081
27	22	B2m	0.892772	0.129992
27	23	B2m	1.01066	0.246948
27	24	B2m	1.19974	0.435102
27	25	B2m	1.45239	0.686823
27	26	B2m	1.74692	0.980432
27	27	B2m	2.05036	1.28294
27	28	B2m	2.34352	1.57517
27	29	B2m	2.62127	1.852
27	30	B2m	2.86674	2.09654
27	31	B2m	3.06826	2.29713
27	32	B2m	3.24558	2.47353
27	33	B2m	3.39497	2.62199
27	34	B2m	3.51497	2.74106
27	35	B2m	3.61122	2.83638
27	36	B2m	3.68857	2.9128
27	37	B2m	3.75592	2.97922
27	38	B2m	3.81521	3.03759
27	39	B2m	3.85423	3.07568
27	40	B2m	3.88787	3.10839
27	41	B2m	3.91215	3.13174
27	42	B2m	3.93385	3.15252
27	43	B2m	3.95658	3.17431
27	44	B2m	3.97145	3.18826
27	45	B2m	3.98207	3.19796
28	1	B2m	0.73765	-0.0100372
28	2	B2m	0.739003	-0.00961791
28	3	B2m	0.750981	0.00142689
28	4	B2m	0.752878	0.00239021
28	5	B2m	0.751547	0.000125345
28	6	B2m	0.751135	-0.00122012
28	7	B2m	0.751577	-0.00171145
28	8	B2m	0.75294	-0.00128224
28	9	B2m	0.754679	-0.000477168
28	10	B2m	0.756175	8.60294e-05
28	11	B2m	0.756335	-0.000687825
28	12	B2m	0.758305	0.000348097
28	13	B2m	0.759217	0.000326512
28	14	B2m	0.758313	-0.00151057
28	15	B2m	0.7595	-0.00125738
28	16	B2m	0.762556	0.000864661
28	17	B2m	0.765203	0.002579
28	18	B2m	0.770227	0.00666919
28	19	B2m	0.78104	0.0165484
28	20	B2m	0.800869	0.0354434
28	21	B2m	0.837736	0.0713772
28	22	B2m	0.912593	0.1453
28	23	B2m	1.04261	0.274383
28	24	B2m	1.24612	0.476958
28	25	B2m	1.51449	0.7444
28	26	B2m	1.8181	1.04708
28	27	B2m	2.12826	1.3563
28	28	B2m	2.42166	1.64876
28	29	B2m	2.69515	1.92132
28	30	B2m	2.93636	2.1616
28	31	B2m	3.14226	2.36656
28	32	B2m	3.31878	2.54215
28	33	B2m	3.46106	2.6835
28	34	B2m	3.58325	2.80475
28	35	B2m	3.67989	2.90046
28	36	B2m	3.75851	2.97815
28	37	B2m	3.82731	3.04602
28	38	B2m	3.88563	3.1034
28	39	B2m	3.92228	3.13912
28	40	B2m	3.9501	3.166
28	41	B2m	3.96864	3.18361
28	42	B2m	3.99063	3.20467
28	43	B2m	4.01103	3.22414
28	44	B2m	4.02762	3.23979
28	45	B2m	4.03934	3.25057
29	1	Gapdh	0.639755	-0.00480213
29	2	Gapdh	0.639169	-0.00617608
29	3	Gapdh	0.640081	-0.00605204
29	4	Gapdh	0.651104	0.00418273
29	5	Gapdh	0.651607	0.00389794
29	6	Gapdh	0.650467	0.00196949
29	7	Gapdh	0.6497	0.000415182
29	8	Gapdh	0.649291	-0.000782157
29	9	Gapdh	0.648959	-0.00190153
29	10	Gapdh	0.649382	-0.00226655
29	11	Gapdh	0.650971	-0.00146582
29	12	Gapdh	0.652463	-0.000761476
29	13	Gapdh	0.654201	0.000188621
29	14	Gapdh	0.657376	0.00257561
29	15	Gapdh	0.66071	0.00512174
29	16	Gapdh	0.671491	0.0151147
29	17	Gapdh	0.688002	0.0308381
29	18	Gapdh	0.714717	0.0567652
29	19	Gapdh	0.760829	0.102089
29	20	Gapdh	0.842361	0.182833
29	21	Gapdh	0.972127	0.311811
29	22	Gapdh	1.16075	0.499643
29	23	Gapdh	1.40173	0.739842
29	24	Gapdh	1.67385	1.01117
29	25	Gapdh	1.95879	1.29532
29	26	Gapdh	2.24103	1.57678
29	27	Gapdh	2.51036	1.84531
29	28	Gapdh	2.76043	2.09459
29	29	Gapdh	2.97852	2.3119
29	30	Gapdh	3.17741	2.51
29	31	Gapdh	3.34612	2.67793
29	32	Gapdh	3.48427	2.81529
29	33	Gapdh	3.60195	2.93218
29	34	Gapdh	3.69397	3.02341
29	35	Gapdh	3.76005	3.0887
29	36	Gapdh	3.7978	3.12566
29	37	Gapdh	3.83409	3.16116
29	38	Gapdh	3.8685	3.19479
29	39	Gapdh	3.88583	3.21133
29	40	Gapdh	3.90366	3.22837
29	41	Gapdh	3.92131	3.24524
29	42	Gapdh	3.93342	3.25656
29	43	Gapdh	3.93931	3.26166
29	44	Gapdh	3.94723	3.26879
29	45	Gapdh	3.961	3.28178
30	1	Gapdh	0.640493	-0.0103729
30	2	Gapdh	0.641381	-0.0105079
30	3	Gapdh	0.650033	-0.00287863
30	4	Gapdh	0.655511	0.00157673
30	5	Gapdh	0.656306	0.00134877
30	6	Gapdh	0.657941	0.00196153
30	7	Gapdh	0.658323	0.00132075
30	8	Gapdh	0.658171	0.000146321
30	9	Gapdh	0.658136	-0.000912052
30	10	Gapdh	0.657389	-0.00268103
30	11	Gapdh	0.658745	-0.00234811
30	12	Gapdh	0.661711	-0.000404739
30	13	Gapdh	0.66422	0.00108153
30	14	Gapdh	0.66595	0.00178894
30	15	Gapdh	0.671785	0.00660091
30	16	Gapdh	0.680901	0.0146951
30	17	Gapdh	0.698397	0.0311682
30	18	Gapdh	0.729166	0.0609144
30	19	Gapdh	0.783115	0.11384
30	20	Gapdh	0.874665	0.204368
30	21	Gapdh	1.01662	0.345302
30	22	Gapdh	1.21654	0.544202
30	23	Gapdh	1.46784	0.794473
30	24	Gapdh	1.74664	1.07225
30	25	Gapdh	2.03551	1.3601
30	26	Gapdh	2.31268	1.63625
30	27	Gapdh	2.5778	1.90035
30	28	Gapdh	2.81474	2.13626
30	29	Gapdh	3.03437	2.35487
30	30	Gapdh	3.22306	2.54253
30	31	Gapdh	3.37724	2.69569
30	32	Gapdh	3.50633	2.82376
30	33	Gapdh	3.6067	2.92311
30	34	Gapdh	3.68871	3.00409
30	35	Gapdh	3.74398	3.05834
30	36	Gapdh	3.78167	3.09501
30	37	Gapdh	3.8175	3.12982
30	38	Gapdh	3.84399	3.15528
30	39	Gapdh	3.8685	3.17878
30	40	Gapdh	3.88253	3.19178
30	41	Gapdh	3.89526	3.20349
30	42	Gapdh	3.91421	3.22141
30	43	Gapdh	3.92741	3.2336
30	44	Gapdh	3.93827	3.24343
30	45	Gapdh	3.93044	3.23458
31	1	Hprt	0.732686	-0.00640348
31	2	Hprt	0.732374	-0.00767292
31	3	Hprt	0.741351	0.000345466
31	4	Hprt	0.744182	0.00221844
31	5	Hprt	0.743823	0.000900655
31	6	Hprt	0.743681	-0.000199154
31	7	Hprt	0.743871	-0.000967442
31	8	Hprt	0.744386	-0.00141065
31	9	Hprt	0.745733	-0.00102159
31	10	Hprt	0.747985	0.000271606
31	11	Hprt	0.747954	-0.000717517
31	12	Hprt	0.749301	-0.000328522
31	13	Hprt	0.750844	0.000255918
31	14	Hprt	0.751253	-0.000293443
31	15	Hprt	0.75122	-0.00128435
31	16	Hprt	0.752196	-0.00126705
31	17	Hprt	0.755177	0.000756003
31	18	Hprt	0.756851	0.00147175
31	19	Hprt	0.757607	0.00126989
31	20	Hprt	0.762131	0.00483557
31	21	Hprt	0.770757	0.0125035
31	22	Hprt	0.786323	0.0271113
31	23	Hprt	0.817809	0.057639
31	24	Hprt	0.884303	0.123174
31	25	Hprt	1.01908	0.256996
31	26	Hprt	1.24919	0.486145
31	27	Hprt	1.55573	0.791722
31	28	Hprt	1.89637	1.13141
31	29	Hprt	2.23707	1.47115
31	30	Hprt	2.55275	1.78587
31	31	Hprt	2.84316	2.07532
31	32	Hprt	3.09614	2.32735
31	33	Hprt	3.30361	2.53385
31	34	Hprt	3.49013	2.71942
31	35	Hprt	3.65018	2.87851
31	36	Hprt	3.78505	3.01242
31	37	Hprt	3.89392	3.12034
31	38	Hprt	3.97193	3.19738
31	39	Hprt	4.02891	3.25341
31	40	Hprt	4.08516	3.3087
31	41	Hprt	4.13791	3.36049
31	42	Hprt	4.18077	3.40239
31	43	Hprt	4.21142	3.43208
31	44	Hprt	4.23125	3.45095
31	45	Hprt	4.24956	3.46831
32	1	Hprt	0.724832	-0.00320262
32	2	Hprt	0.726477	-0.00265664
32	3	Hprt	0.730509	0.000276203
32	4	Hprt	0.732475	0.00114351
32	5	Hprt	0.732816	0.000385221
32	6	Hprt	0.733154	-0.000375513
32	7	Hprt	0.733747	-0.000881257
32	8	Hprt	0.735723	-4.11487e-06
32	9	Hprt	0.737627	0.000800072
32	10	Hprt	0.737979	5.29876e-05
32	11	Hprt	0.739222	0.000197112
32	12	Hprt	0.740259	0.000135959
32	13	Hprt	0.741026	-0.000196814
32	14	Hprt	0.740561	-0.00176012
32	15	Hprt	0.742151	-0.00126964
32	16	Hprt	0.744132	-0.000387487
32	17	Hprt	0.74446	-0.00115859
32	18	Hprt	0.745761	-0.000956531
32	19	Hprt	0.748842	0.00102604
32	20	Hprt	0.751888	0.00297297
32	21	Hprt	0.760019	0.0100046
32	22	Hprt	0.774499	0.0233851
32	23	Hprt	0.805518	0.0533052
32	24	Hprt	0.866888	0.113577
32	25	Hprt	0.996568	0.242158
32	26	Hprt	1.22493	0.469424
32	27	Hprt	1.53103	0.774421
32	28	Hprt	1.87264	1.11493
32	29	Hprt	2.2119	1.45309
32	30	Hprt	2.53469	1.77479
32	31	Hprt	2.82156	2.06056
32	32	Hprt	3.07302	2.31091
32	33	Hprt	3.29576	2.53256
32	34	Hprt	3.47881	2.71451
32	35	Hprt	3.63259	2.86719
32	36	Hprt	3.76598	2.99948
32	37	Hprt	3.87253	3.10493
32	38	Hprt	3.95772	3.18903
32	39	Hprt	4.02012	3.25033
32	40	Hprt	4.08035	3.30946
32	41	Hprt	4.12544	3.35345
32	42	Hprt	4.15931	3.38622
32	43	Hprt	4.19088	3.41669
32	44	Hprt	4.21217	3.43688
32	45	Hprt	4.22713	3.45074
33	1	Sdha	0.623215	-0.00596123
33	2	Sdha	0.623318	-0.00675609
33	3	Sdha	0.632894	0.00192167
33	4	Sdha	0.635219	0.00334881
33	5	Sdha	0.632982	0.000214237
33	6	Sdha	0.632798	-0.000867316
33	7	Sdha	0.633303	-0.00126103
33	8	Sdha	0.633833	-0.00162834
33	9	Sdha	0.634717	-0.00164262
33	10	Sdha	0.635807	-0.00144982
33	11	Sdha	0.63731	-0.000845576
33	12	Sdha	0.639298	0.000244864
33	13	Sdha	0.63946	-0.000490625
33	14	Sdha	0.639471	-0.0013784
33	15	Sdha	0.641268	-0.000478936
33	16	Sdha	0.643216	0.000570853
33	17	Sdha	0.644706	0.00116294
33	18	Sdha	0.64702	0.0025793
33	19	Sdha	0.651215	0.00587612
33	20	Sdha	0.66253	0.016294
33	21	Sdha	0.682438	0.035304
33	22	Sdha	0.718915	0.0708825
33	23	Sdha	0.786821	0.137891
33	24	Sdha	0.905057	0.255229
33	25	Sdha	1.09347	0.442742
33	26	Sdha	1.35055	0.698928
33	27	Sdha	1.65272	1.0002
33	28	Sdha	1.9711	1.31768
33	29	Sdha	2.28889	1.63457
33	30	Sdha	2.59427	1.93906
33	31	Sdha	2.87658	2.22046
33	32	Sdha	3.13914	2.48213
33	33	Sdha	3.37417	2.71626
33	34	Sdha	3.58422	2.92541
33	35	Sdha	3.77493	3.11522
33	36	Sdha	3.93836	3.27776
33	37	Sdha	4.06665	3.40515
33	38	Sdha	4.17583	3.51343
33	39	Sdha	4.26823	3.60493
33	40	Sdha	4.34498	3.68078
33	41	Sdha	4.40266	3.73757
33	42	Sdha	4.45949	3.7935
33	43	Sdha	4.51018	3.84329
33	44	Sdha	4.54593	3.87814
33	45	Sdha	4.56879	3.9001
34	1	Sdha	0.626439	0.00195071
34	2	Sdha	0.628007	0.00256979
34	3	Sdha	0.626123	-0.000262661
34	4	Sdha	0.627179	-0.000155884
34	5	Sdha	0.628435	0.000150987
34	6	Sdha	0.629867	0.000633452
34	7	Sdha	0.630665	0.000482738
34	8	Sdha	0.632177	0.00104519
34	9	Sdha	0.632531	0.000450126
34	10	Sdha	0.632949	-8.11049e-05
34	11	Sdha	0.632384	-0.00159522
34	12	Sdha	0.634456	-0.000472299
34	13	Sdha	0.635391	-0.000486459
34	14	Sdha	0.636237	-0.00058949
34	15	Sdha	0.637212	-0.000563477
34	16	Sdha	0.637583	-0.00114191
34	17	Sdha	0.639832	0.000158506
34	18	Sdha	0.64305	0.0024275
34	19	Sdha	0.648857	0.00728495
34	20	Sdha	0.658871	0.0163497
34	21	Sdha	0.67781	0.0343398
34	22	Sdha	0.714519	0.0700995
34	23	Sdha	0.784242	0.138874
34	24	Sdha	0.905203	0.258885
34	25	Sdha	1.0951	0.447829
34	26	Sdha	1.35526	0.707049
34	27	Sdha	1.65655	1.00738
34	28	Sdha	1.97688	1.32676
34	29	Sdha	2.29442	1.64335
34	30	Sdha	2.59923	1.94722
34	31	Sdha	2.88511	2.23215
34	32	Sdha	3.14982	2.49591
34	33	Sdha	3.3853	2.73044
34	34	Sdha	3.58799	2.93218
34	35	Sdha	3.76721	3.11045
34	36	Sdha	3.92923	3.27152
34	37	Sdha	4.06103	3.40237
34	38	Sdha	4.1697	3.5101
34	39	Sdha	4.26219	3.60163
34	40	Sdha	4.33336	3.67186
34	41	Sdha	4.39795	3.7355
34	42	Sdha	4.45672	3.79331
34	43	Sdha	4.49735	3.833
34	44	Sdha	4.53024	3.86494
34	45	Sdha	4.55761	3.89136
35	1	Rpl13a	0.521402	-0.0009938
35	2	Rpl13a	0.521541	-0.00121813
35	3	Rpl13a	0.524165	0.00104299
35	4	Rpl13a	0.524525	0.00104009
35	5	Rpl13a	0.523937	8.92309e-05
35	6	Rpl13a	0.524863	0.00065156
35	7	Rpl13a	0.524586	1.13051e-05
35	8	Rpl13a	0.524324	-0.000613631
35	9	Rpl13a	0.524217	-0.00108354
35	10	Rpl13a	0.524728	-0.000936174
35	11	Rpl13a	0.525495	-0.00053156
35	12	Rpl13a	0.525556	-0.000834094
35	13	Rpl13a	0.525632	-0.00112065
35	14	Rpl13a	0.525608	-0.00150807
35	15	Rpl13a	0.52728	-0.00019907
35	16	Rpl13a	0.528877	0.00103506
35	17	Rpl13a	0.531162	0.00295656
35	18	Rpl13a	0.535886	0.00731785
35	19	Rpl13a	0.5429	0.0139687
35	20	Rpl13a	0.554635	0.0253403
35	21	Rpl13a	0.577673	0.0480154
35	22	Rpl13a	0.614602	0.0845815
35	23	Rpl13a	0.675687	0.145303
35	24	Rpl13a	0.767054	0.236307
35	25	Rpl13a	0.890937	0.359827
35	26	Rpl13a	1.04549	0.514018
35	27	Rpl13a	1.22448	0.692647
35	28	Rpl13a	1.42056	0.888358
35	29	Rpl13a	1.62023	1.08766
35	30	Rpl13a	1.81283	1.2799
35	31	Rpl13a	2.00064	1.46735
35	32	Rpl13a	2.18426	1.65061
35	33	Rpl13a	2.35066	1.81665
35	34	Rpl13a	2.51	1.97562
35	35	Rpl13a	2.65363	2.11889
35	36	Rpl13a	2.78577	2.25066
35	37	Rpl13a	2.90924	2.37377
35	38	Rpl13a	3.0176	2.48177
35	39	Rpl13a	3.10059	2.5644
35	40	Rpl13a	3.18469	2.64813
35	41	Rpl13a	3.26804	2.73112
35	42	Rpl13a	3.3404	2.80312
35	43	Rpl13a	3.40407	2.86642
35	44	Rpl13a	3.45997	2.92196
35	45	Rpl13a	3.50766	2.96929
36	1	Rpl13a	0.497525	0.00041983
36	2	Rpl13a	0.497571	-0.000400887
36	3	Rpl13a	0.498686	-0.000151552
36	4	Rpl13a	0.500035	0.000330747
36	5	Rpl13a	0.501296	0.000726173
36	6	Rpl13a	0.502088	0.000651557
36	7	Rpl13a	0.501526	-0.000776681
36	8	Rpl13a	0.501122	-0.00204697
36	9	Rpl13a	0.501847	-0.00218786
36	10	Rpl13a	0.506177	0.00127577
36	11	Rpl13a	0.508232	0.00246465
36	12	Rpl13a	0.508383	0.00175
36	13	Rpl13a	0.507389	-0.00011007
36	14	Rpl13a	0.507795	-0.000570805
36	15	Rpl13a	0.508388	-0.000843368
36	16	Rpl13a	0.508725	-0.00137319
36	17	Rpl13a	0.510203	-0.000760918
36	18	Rpl13a	0.513453	0.0016225
36	19	Rpl13a	0.518916	0.00621982
36	20	Rpl13a	0.528618	0.0150557
36	21	Rpl13a	0.54609	0.0316618
36	22	Rpl13a	0.573706	0.0584107
36	23	Rpl13a	0.623224	0.107063
36	24	Rpl13a	0.698704	0.181677
36	25	Rpl13a	0.806572	0.288679
36	26	Rpl13a	0.944834	0.426074
36	27	Rpl13a	1.10799	0.58836
36	28	Rpl13a	1.28751	0.767016
36	29	Rpl13a	1.47639	0.95503
36	30	Rpl13a	1.66725	1.14503
36	31	Rpl13a	1.85626	1.33317
36	32	Rpl13a	2.0383	1.51434
36	33	Rpl13a	2.2002	1.67538
36	34	Rpl13a	2.35369	1.828
36	35	Rpl13a	2.49642	1.96987
36	36	Rpl13a	2.62219	2.09477
36	37	Rpl13a	2.73408	2.20579
36	38	Rpl13a	2.83629	2.30714
36	39	Rpl13a	2.93374	2.40372
36	40	Rpl13a	3.02564	2.49475
36	41	Rpl13a	3.10115	2.5694
36	42	Rpl13a	3.17435	2.64174
36	43	Rpl13a	3.23126	2.69777
36	44	Rpl13a	3.28708	2.75273
36	45	Rpl13a	3.3369	2.80169
37	1	Rps18	0.507801	-0.00363903
37	2	Rps18	0.508426	-0.00373076
37	3	Rps18	0.514958	0.00208541
37	4	Rps18	0.516175	0.00258574
37	5	Rps18	0.513243	-0.00106223
37	6	Rps18	0.513563	-0.00145901
37	7	Rps18	0.514768	-0.000970369
37	8	Rps18	0.515719	-0.000734744
37	9	Rps18	0.516993	-0.000177493
37	10	Rps18	0.517355	-0.000532074
37	11	Rps18	0.517046	-0.00155661
37	12	Rps18	0.517493	-0.0018259
37	13	Rps18	0.518884	-0.00115123
37	14	Rps18	0.521675	0.00092344
37	15	Rps18	0.525343	0.00387507
37	16	Rps18	0.530754	0.00857008
37	17	Rps18	0.541636	0.0187355
37	18	Rps18	0.561038	0.0374209
37	19	Rps18	0.599203	0.0748696
37	20	Rps18	0.670468	0.145419
37	21	Rps18	0.798187	0.272421
37	22	Rps18	1.00818	0.481695
37	23	Rps18	1.31507	0.787873
37	24	Rps18	1.70433	1.17642
37	25	Rps18	2.13291	1.60428
37	26	Rps18	2.54931	2.01996
37	27	Rps18	2.92236	2.3923
37	28	Rps18	3.2339	2.70312
37	29	Rps18	3.49166	2.96016
37	30	Rps18	3.69928	3.16707
37	31	Rps18	3.85761	3.32468
37	32	Rps18	3.97853	3.44488
37	33	Rps18	4.07655	3.54218
37	34	Rps18	4.1445	3.60943
37	35	Rps18	4.19855	3.66276
37	36	Rps18	4.24164	3.70513
37	37	Rps18	4.28259	3.74536
37	38	Rps18	4.31154	3.7736
37	39	Rps18	4.34002	3.80136
37	40	Rps18	4.35905	3.81967
37	41	Rps18	4.37485	3.83476
37	42	Rps18	4.39361	3.8528
37	43	Rps18	4.41075	3.86922
37	44	Rps18	4.41768	3.87544
37	45	Rps18	4.42889	3.88593
38	1	Rps18	0.500171	0.00307954
38	2	Rps18	0.500591	0.00269445
38	3	Rps18	0.500536	0.00183371
38	4	Rps18	0.500245	0.000737597
38	5	Rps18	0.500507	0.000195267
38	6	Rps18	0.501376	0.000258342
38	7	Rps18	0.501467	-0.000455112
38	8	Rps18	0.5019	-0.000827747
38	9	Rps18	0.502036	-0.00149608
38	10	Rps18	0.50231	-0.00202715
38	11	Rps18	0.504149	-0.000993111
38	12	Rps18	0.50522	-0.000728155
38	13	Rps18	0.506817	6.43612e-05
38	14	Rps18	0.507737	0.00017965
38	15	Rps18	0.511621	0.00325842
38	16	Rps18	0.516776	0.00760838
38	17	Rps18	0.526206	0.0162333
38	18	Rps18	0.544521	0.0337433
38	19	Rps18	0.579654	0.0680705
38	20	Rps18	0.647881	0.135493
38	21	Rps18	0.767989	0.254796
38	22	Rps18	0.964918	0.45092
38	23	Rps18	1.25625	0.741448
38	24	Rps18	1.63545	1.11985
38	25	Rps18	2.06036	1.54395
38	26	Rps18	2.48077	1.96355
38	27	Rps18	2.86006	2.34203
38	28	Rps18	3.18491	2.66608
38	29	Rps18	3.45061	2.93098
38	30	Rps18	3.65434	3.1339
38	31	Rps18	3.8174	3.29615
38	32	Rps18	3.94444	3.42239
38	33	Rps18	4.04036	3.51751
38	34	Rps18	4.11336	3.5897
38	35	Rps18	4.17639	3.65193
38	36	Rps18	4.21634	3.69107
38	37	Rps18	4.25279	3.72672
38	38	Rps18	4.28779	3.76091
38	39	Rps18	4.31454	3.78686
38	40	Rps18	4.33304	3.80455
38	41	Rps18	4.33909	3.80979
38	42	Rps18	4.35181	3.82171
38	43	Rps18	4.37336	3.84245
38	44	Rps18	4.38879	3.85708
38	45	Rps18	4.39615	3.86363
39	1	Rps29	0.985366	0.00197666
39	2	Rps29	0.987646	0.00319258
39	3	Rps29	0.98693	0.00141361
39	4	Rps29	0.986177	-0.000403395
39	5	Rps29	0.987292	-0.000351673
39	6	Rps29	0.988694	-1.28952e-05
39	7	Rps29	0.989617	-0.000154233
39	8	Rps29	0.991367	0.00053204
39	9	Rps29	0.991266	-0.000632172
39	10	Rps29	0.993231	0.000268916
39	11	Rps29	0.993413	-0.000611936
39	12	Rps29	0.993847	-0.00124203
39	13	Rps29	0.995931	-0.000221794
39	14	Rps29	0.997044	-0.000172456
39	15	Rps29	0.997723	-0.000557219
39	16	Rps29	1.00149	0.00214524
39	17	Rps29	1.00798	0.00756865
39	18	Rps29	1.02253	0.0210622
39	19	Rps29	1.04847	0.0459309
39	20	Rps29	1.09698	0.0933826
39	21	Rps29	1.19626	0.191602
39	22	Rps29	1.37468	0.368956
39	23	Rps29	1.64038	0.633596
39	24	Rps29	1.97441	0.966561
39	25	Rps29	2.33104	1.32213
39	26	Rps29	2.65356	1.64358
39	27	Rps29	2.91697	1.90593
39	28	Rps29	3.12321	2.1111
39	29	Rps29	3.26608	2.25291
39	30	Rps29	3.37016	2.35592
39	31	Rps29	3.44261	2.42731
39	32	Rps29	3.49885	2.48249
39	33	Rps29	3.54528	2.52786
39	34	Rps29	3.5817	2.56321
39	35	Rps29	3.61192	2.59237
39	36	Rps29	3.63285	2.61223
39	37	Rps29	3.65256	2.63088
39	38	Rps29	3.6673	2.64456
39	39	Rps29	3.68779	2.66398
39	40	Rps29	3.7019	2.67703
39	41	Rps29	3.7125	2.68657
39	42	Rps29	3.72529	2.69829
39	43	Rps29	3.73334	2.70528
39	44	Rps29	3.73956	2.71044
39	45	Rps29	3.7528	2.72261
40	1	Rps29	0.964231	-0.00304756
40	2	Rps29	0.966266	-0.00192339
40	3	Rps29	0.970957	0.0018555
40	4	Rps29	0.96969	-0.000322847
40	5	Rps29	0.971982	0.00105797
40	6	Rps29	0.972376	0.000540567
40	7	Rps29	0.972055	-0.00069144
40	8	Rps29	0.972875	-0.000783389
40	9	Rps29	0.97462	5.09176e-05
40	10	Rps29	0.974916	-0.000564539
40	11	Rps29	0.97377	-0.00262237
40	12	Rps29	0.975288	-0.00201557
40	13	Rps29	0.977823	-0.000391803
40	14	Rps29	0.979269	0.000142276
40	15	Rps29	0.980333	0.000295123
40	16	Rps29	0.984399	0.0034496
40	17	Rps29	0.990099	0.00823868
40	18	Rps29	1.00195	0.0191751
40	19	Rps29	1.02498	0.0412978
40	20	Rps29	1.07115	0.0865523
40	21	Rps29	1.1618	0.176292
40	22	Rps29	1.32747	0.341056
40	23	Rps29	1.57898	0.591653
40	24	Rps29	1.89923	0.910987
40	25	Rps29	2.24531	1.25616
40	26	Rps29	2.56541	1.57535
40	27	Rps29	2.83067	1.8397
40	28	Rps29	3.03663	2.04474
40	29	Rps29	3.18641	2.19361
40	30	Rps29	3.29788	2.30417
40	31	Rps29	3.38045	2.38583
40	32	Rps29	3.43408	2.43855
40	33	Rps29	3.47751	2.48107
40	34	Rps29	3.51094	2.51359
40	35	Rps29	3.54195	2.54369
40	36	Rps29	3.5694	2.57022
40	37	Rps29	3.59124	2.59115
40	38	Rps29	3.60981	2.60881
40	39	Rps29	3.62311	2.6212
40	40	Rps29	3.63494	2.63212
40	41	Rps29	3.64797	2.64424
40	42	Rps29	3.66151	2.65687
40	43	Rps29	3.67597	2.67041
40	44	Rps29	3.68377	2.67731
40	45	Rps29	3.68607	2.67869
41	1	Tbp	0.393217	-0.00152062
41	2	Tbp	0.393516	-0.00195995
41	3	Tbp	0.395943	-0.000271234
41	4	Tbp	0.399099	0.00214582
41	5	Tbp	0.399324	0.00163238
41	6	Tbp	0.399147	0.000717557
41	7	Tbp	0.399131	-3.65676e-05
41	8	Tbp	0.399694	-0.000211603
41	9	Tbp	0.400617	-2.75808e-05
41	10	Tbp	0.400476	-0.000906786
41	11	Tbp	0.401303	-0.00081819
41	12	Tbp	0.401738	-0.00112099
41	13	Tbp	0.402584	-0.00101347
41	14	Tbp	0.403712	-0.000624197
41	15	Tbp	0.404642	-0.000432009
41	16	Tbp	0.404408	-0.00140426
41	17	Tbp	0.404681	-0.00186939
41	18	Tbp	0.406277	-0.00101177
41	19	Tbp	0.408164	0.000136622
41	20	Tbp	0.408568	-0.000197796
41	21	Tbp	0.410706	0.00120252
41	22	Tbp	0.414353	0.00411095
41	23	Tbp	0.420508	0.00952763
41	24	Tbp	0.430617	0.0188983
41	25	Tbp	0.450332	0.0378744
41	26	Tbp	0.485313	0.072118
41	27	Tbp	0.547663	0.13373
41	28	Tbp	0.659084	0.244412
41	29	Tbp	0.852184	0.436773
41	30	Tbp	1.15003	0.733879
41	31	Tbp	1.54285	1.12596
41	32	Tbp	1.99993	1.58231
41	33	Tbp	2.47271	2.05435
41	34	Tbp	2.91298	2.49388
41	35	Tbp	3.2966	2.87676
41	36	Tbp	3.60213	3.18155
41	37	Tbp	3.84606	3.42475
41	38	Tbp	4.03308	3.61103
41	39	Tbp	4.17392	3.75113
41	40	Tbp	4.26804	3.84451
41	41	Tbp	4.33941	3.91514
41	42	Tbp	4.39886	3.97386
41	43	Tbp	4.4336	4.00785
41	44	Tbp	4.46692	4.04044
41	45	Tbp	4.49335	4.06613
42	1	Tbp	0.381301	-0.000939563
42	2	Tbp	0.382004	-0.00092006
42	3	Tbp	0.383392	-0.000215343
42	4	Tbp	0.383206	-0.0010841
42	5	Tbp	0.382928	-0.00204554
42	6	Tbp	0.387003	0.00134633
42	7	Tbp	0.388726	0.00238606
42	8	Tbp	0.389583	0.0025594
42	9	Tbp	0.388154	0.00044777
42	10	Tbp	0.388584	0.00019473
42	11	Tbp	0.389697	0.000624581
42	12	Tbp	0.390186	0.000430371
42	13	Tbp	0.389749	-0.000690304
42	14	Tbp	0.389636	-0.00148643
42	15	Tbp	0.390088	-0.00171757
42	16	Tbp	0.390569	-0.00191991
42	17	Tbp	0.391614	-0.00155786
42	18	Tbp	0.39318	-0.000675314
42	19	Tbp	0.393852	-0.000686478
42	20	Tbp	0.394914	-0.00030756
42	21	Tbp	0.3966	0.000695449
42	22	Tbp	0.400289	0.00370171
42	23	Tbp	0.405728	0.00845686
42	24	Tbp	0.415795	0.0178411
42	25	Tbp	0.433339	0.0347019
42	26	Tbp	0.464271	0.0649506
42	27	Tbp	0.519544	0.119541
42	28	Tbp	0.620944	0.220257
42	29	Tbp	0.79569	0.39432
42	30	Tbp	1.07212	0.670071
42	31	Tbp	1.45119	1.04846
42	32	Tbp	1.89364	1.49022
42	33	Tbp	2.35629	1.95219
42	34	Tbp	2.78893	2.38415
42	35	Tbp	3.16482	2.75935
42	36	Tbp	3.47749	3.07134
42	37	Tbp	3.72742	3.32058
42	38	Tbp	3.91938	3.51186
42	39	Tbp	4.05907	3.65087
42	40	Tbp	4.16161	3.75272
42	41	Tbp	4.23638	3.82681
42	42	Tbp	4.28627	3.87601
42	43	Tbp	4.33217	3.92124
42	44	Tbp	4.36725	3.95564
42	45	Tbp	4.38097	3.96867
43	1	Ubc	0.664752	-0.00142486
43	2	Ubc	0.665209	-0.00258691
43	3	Ubc	0.669002	-0.000413537
43	4	Ubc	0.669314	-0.00172156
43	5	Ubc	0.668531	-0.00412398
43	6	Ubc	0.677339	0.00306405
43	7	Ubc	0.681445	0.00555005
43	8	Ubc	0.679072	0.00155731
43	9	Ubc	0.67887	-0.000264259
43	10	Ubc	0.680172	-0.000581769
43	11	Ubc	0.681742	-0.000631296
43	12	Ubc	0.682164	-0.00182881
43	13	Ubc	0.683249	-0.00236387
43	14	Ubc	0.686727	-0.00050492
43	15	Ubc	0.691115	0.00226259
43	16	Ubc	0.69877	0.0082981
43	17	Ubc	0.714034	0.0219429
43	18	Ubc	0.740938	0.0472264
43	19	Ubc	0.791548	0.0962173
43	20	Ubc	0.887391	0.19044
43	21	Ubc	1.05375	0.355175
43	22	Ubc	1.32477	0.624579
43	23	Ubc	1.71837	1.01656
43	24	Ubc	2.20478	1.50135
43	25	Ubc	2.71015	2.0051
43	26	Ubc	3.147	2.44034
43	27	Ubc	3.46965	2.76137
43	28	Ubc	3.69231	2.9824
43	29	Ubc	3.84615	3.13462
43	30	Ubc	3.94043	3.22728
43	31	Ubc	4.00435	3.28958
43	32	Ubc	4.04786	3.33147
43	33	Ubc	4.08705	3.36904
43	34	Ubc	4.11543	3.3958
43	35	Ubc	4.14243	3.42118
43	36	Ubc	4.1678	3.44493
43	37	Ubc	4.18394	3.45945
43	38	Ubc	4.2005	3.4744
43	39	Ubc	4.2176	3.48988
43	40	Ubc	4.2266	3.49725
43	41	Ubc	4.23877	3.50781
43	42	Ubc	4.24358	3.511
43	43	Ubc	4.24539	3.51119
43	44	Ubc	4.25243	3.51661
43	45	Ubc	4.25799	3.52055
44	1	Ubc	0.64026	-0.0037715
44	2	Ubc	0.642458	-0.0028145
44	3	Ubc	0.647557	0.00104238
44	4	Ubc	0.648951	0.00119418
44	5	Ubc	0.647797	-0.00120194
44	6	Ubc	0.644894	-0.00534698
44	7	Ubc	0.652403	0.000920201
44	8	Ubc	0.656243	0.00351859
44	9	Ubc	0.655598	0.00163114
44	10	Ubc	0.655408	0.000199961
44	11	Ubc	0.656452	1.88246e-06
44	12	Ubc	0.656595	-0.001097
44	13	Ubc	0.656909	-0.00202494
44	14	Ubc	0.659229	-0.000947478
44	15	Ubc	0.663528	0.00210999
44	16	Ubc	0.670959	0.00829891
44	17	Ubc	0.684551	0.0206491
44	18	Ubc	0.709409	0.044265
44	19	Ubc	0.755231	0.0888456
44	20	Ubc	0.841819	0.174191
44	21	Ubc	0.997339	0.328469
44	22	Ubc	1.25223	0.58212
44	23	Ubc	1.6274	0.956045
[truncated: 15,322 more rows]

## Sheet:  Results - Plate 1
Block Type	384-Well Block
Calibration Background is expired	No
Calibration Background performed on	01-08-2019
Calibration Normalization FAM-ROX is expired	No
Calibration Normalization FAM-ROX performed on	11-29-2018
Calibration Normalization VIC-ROX is expired	No
Calibration Normalization VIC-ROX performed on	11-29-2018
Calibration Pure Dye FAM is expired	No
Calibration Pure Dye FAM performed on	11-29-2018
Calibration Pure Dye NED is expired	No
Calibration Pure Dye NED performed on	11-29-2018
Calibration Pure Dye ROX is expired	No
Calibration Pure Dye ROX performed on	11-29-2018
Calibration Pure Dye SYBR is expired	No
Calibration Pure Dye SYBR performed on	11-29-2018
Calibration Pure Dye TAMRA is expired	No
Calibration Pure Dye TAMRA performed on	11-29-2018
Calibration Pure Dye VIC is expired	No
Calibration Pure Dye VIC performed on	11-29-2018
Calibration ROI is expired	No
Calibration ROI performed on	11-29-2018
Calibration Uniformity is expired	No
Calibration Uniformity performed on	11-29-2018
Chemistry	TAQMAN
Date Created	2019-02-15 09:56:48 AM CET
Date Modified	2019-02-15 10:58:11 AM CET
Experiment Barcode
Experiment Comment
Experiment File Name	D:\Applied Biosystems\QuantStudio Real-Time PCR Software\User Files\Experiments\Heidi\18-23 test af HKG cortex pl 1 15-2-19.eds
Experiment Name	18-23 test af HKG cortex pl 1 15-2-19
Experiment Run Start Time	2019-02-15 12:20:14 PM CET
Experiment Run Stop Time	2019-02-15 13:11:24 PM CET
Experiment Type	Standard Curve
Instrument Name	278871455
Instrument Serial Number	278871455
Instrument Type	QuantStudio(TM) 7 Flex System
Passive Reference	ROX
Quantification Cycle Method	Ct
Signal Smoothing On	true
Stage/ Cycle where Analysis is performed	Stage 2, Step 2
User Name
Well	Well Position	Omit	Sample Name	Target Name	Task	Reporter	Quencher	CT	Ct Mean	Ct SD	Quantity	Quantity Mean	Quantity SD	Y-Intercept	R(superscript 2)	Slope	Efficiency	Automatic Ct Threshold	Ct Threshold	Automatic Baseline	Baseline Start	Baseline End	Comments	HIGHSD	PRFDROP
3	A3	FALSE	1	B2m	UNKNOWN	FAM	NFQ-MGB	22.6044	22.64	0.0503146								TRUE	0.205428	TRUE	1	45		N	N
27	B3	FALSE	1	B2m	UNKNOWN	FAM	NFQ-MGB	22.6756	22.64	0.0503146								TRUE	0.205428	TRUE	1	45		N	N
51	C3	FALSE	11	B2m	UNKNOWN	FAM	NFQ-MGB	22.5187	22.5748	0.0794101								TRUE	0.205428	TRUE	1	45		N	N
75	D3	FALSE	11	B2m	UNKNOWN	FAM	NFQ-MGB	22.631	22.5748	0.0794101								TRUE	0.205428	TRUE	1	45		N	N
243	K3	FALSE	12	B2m	UNKNOWN	FAM	NFQ-MGB	22.615	22.4183	0.278257								TRUE	0.205428	TRUE	1	45		N	N
267	L3	FALSE	12	B2m	UNKNOWN	FAM	NFQ-MGB	22.2215	22.4183	0.278257								TRUE	0.205428	TRUE	1	45		N	N
99	E3	FALSE	13	B2m	UNKNOWN	FAM	NFQ-MGB	22.9974	22.9585	0.0550337								TRUE	0.205428	TRUE	1	45		N	N
123	F3	FALSE	13	B2m	UNKNOWN	FAM	NFQ-MGB	22.9195	22.9585	0.0550337								TRUE	0.205428	TRUE	1	45		N	N
291	M3	FALSE	14	B2m	UNKNOWN	FAM	NFQ-MGB	22.8052	22.8478	0.0602248								TRUE	0.205428	TRUE	1	45		N	N
315	N3	FALSE	14	B2m	UNKNOWN	FAM	NFQ-MGB	22.8904	22.8478	0.0602248								TRUE	0.205428	TRUE	1	45		N	N
100	E4	FALSE	16	B2m	UNKNOWN	FAM	NFQ-MGB	21.959	21.9576	0.00203654								TRUE	0.205428	TRUE	1	45		N	N
124	F4	FALSE	16	B2m	UNKNOWN	FAM	NFQ-MGB	21.9562	21.9576	0.00203654								TRUE	0.205428	TRUE	1	45		N	N
195	I3	FALSE	2	B2m	UNKNOWN	FAM	NFQ-MGB	22.616	22.6221	0.00864516								TRUE	0.205428	TRUE	1	45		N	N
219	J3	FALSE	2	B2m	UNKNOWN	FAM	NFQ-MGB	22.6283	22.6221	0.00864516								TRUE	0.205428	TRUE	1	45		N	N
147	G3	FALSE	23	B2m	UNKNOWN	FAM	NFQ-MGB	22.5886	22.4382	0.212709								TRUE	0.205428	TRUE	1	45		N	N
171	H3	FALSE	23	B2m	UNKNOWN	FAM	NFQ-MGB	22.2878	22.4382	0.212709								TRUE	0.205428	TRUE	1	45		N	N
339	O3	FALSE	24	B2m	UNKNOWN	FAM	NFQ-MGB	22.7196	22.674	0.0644449								TRUE	0.205428	TRUE	1	45		N	N
363	P3	FALSE	24	B2m	UNKNOWN	FAM	NFQ-MGB	22.6284	22.674	0.0644449								TRUE	0.205428	TRUE	1	45		N	N
148	G4	FALSE	25	B2m	UNKNOWN	FAM	NFQ-MGB	22.5745	22.3975	0.250292								TRUE	0.205428	TRUE	1	45		N	N
172	H4	FALSE	25	B2m	UNKNOWN	FAM	NFQ-MGB	22.2205	22.3975	0.250292								TRUE	0.205428	TRUE	1	45		N	N
196	I4	FALSE	27	B2m	UNKNOWN	FAM	NFQ-MGB	22.1794	22.1923	0.0182573								TRUE	0.205428	TRUE	1	45		N	N
220	J4	FALSE	27	B2m	UNKNOWN	FAM	NFQ-MGB	22.2052	22.1923	0.0182573								TRUE	0.205428	TRUE	1	45		N	N
4	A4	FALSE	4	B2m	UNKNOWN	FAM	NFQ-MGB	22.4757	22.4894	0.0193673								TRUE	0.205428	TRUE	1	45		N	N
28	B4	FALSE	4	B2m	UNKNOWN	FAM	NFQ-MGB	22.5031	22.4894	0.0193673								TRUE	0.205428	TRUE	1	45		N	N
52	C4	FALSE	41	B2m	UNKNOWN	FAM	NFQ-MGB	23.1026	23.0599	0.0602693								TRUE	0.205428	TRUE	1	45		N	N
76	D4	FALSE	41	B2m	UNKNOWN	FAM	NFQ-MGB	23.0173	23.0599	0.0602693								TRUE	0.205428	TRUE	1	45		N	N
244	K4	FALSE	42	B2m	UNKNOWN	FAM	NFQ-MGB	22.4638	22.2309	0.329444								TRUE	0.205428	TRUE	1	45		N	N
268	L4	FALSE	42	B2m	UNKNOWN	FAM	NFQ-MGB	21.9979	22.2309	0.329444								TRUE	0.205428	TRUE	1	45		N	N
292	M4	FALSE	52	B2m	UNKNOWN	FAM	NFQ-MGB	22.2011	22.1582	0.0607791								TRUE	0.205428	TRUE	1	45		N	N
316	N4	FALSE	52	B2m	UNKNOWN	FAM	NFQ-MGB	22.1152	22.1582	0.0607791								TRUE	0.205428	TRUE	1	45		N	N
340	O4	FALSE	ntc	B2m	NTC	FAM	NFQ-MGB	Undetermined										TRUE	0.205428	TRUE	1	45		N	N
364	P4	FALSE	ntc	B2m	NTC	FAM	NFQ-MGB	Undetermined										TRUE	0.205428	TRUE	1	45		N	N
1	A1	FALSE	1	beta actin	UNKNOWN	FAM	NFQ-MGB	20.1069	20.1771	0.0993384								TRUE	0.238269	TRUE	1	45		N	N
25	B1	FALSE	1	beta actin	UNKNOWN	FAM	NFQ-MGB	20.2474	20.1771	0.0993384								TRUE	0.238269	TRUE	1	45		N	N
49	C1	FALSE	11	beta actin	UNKNOWN	FAM	NFQ-MGB	20.0869	20.0127	0.104856								TRUE	0.238269	TRUE	1	45		N	N
73	D1	FALSE	11	beta actin	UNKNOWN	FAM	NFQ-MGB	19.9386	20.0127	0.104856								TRUE	0.238269	TRUE	1	45		N	N
241	K1	FALSE	12	beta actin	UNKNOWN	FAM	NFQ-MGB	19.9544	19.9848	0.0429952								TRUE	0.238269	TRUE	1	45		N	N
265	L1	FALSE	12	beta actin	UNKNOWN	FAM	NFQ-MGB	20.0152	19.9848	0.0429952								TRUE	0.238269	TRUE	1	45		N	N
97	E1	FALSE	13	beta actin	UNKNOWN	FAM	NFQ-MGB	20.3213	20.2603	0.0862615								TRUE	0.238269	TRUE	1	45		N	N
121	F1	FALSE	13	beta actin	UNKNOWN	FAM	NFQ-MGB	20.1993	20.2603	0.0862615								TRUE	0.238269	TRUE	1	45		N	N
289	M1	FALSE	14	beta actin	UNKNOWN	FAM	NFQ-MGB	19.7562	19.8266	0.0996837								TRUE	0.238269	TRUE	1	45		N	N
313	N1	FALSE	14	beta actin	UNKNOWN	FAM	NFQ-MGB	19.8971	19.8266	0.0996837								TRUE	0.238269	TRUE	1	45		N	N
98	E2	FALSE	16	beta actin	UNKNOWN	FAM	NFQ-MGB	19.4303	19.5811	0.213339								TRUE	0.238269	TRUE	1	45		N	N
122	F2	FALSE	16	beta actin	UNKNOWN	FAM	NFQ-MGB	19.732	19.5811	0.213339								TRUE	0.238269	TRUE	1	45		N	N
193	I1	FALSE	2	beta actin	UNKNOWN	FAM	NFQ-MGB	20.4321	20.4133	0.0265815								TRUE	0.238269	TRUE	1	45		N	N
217	J1	FALSE	2	beta actin	UNKNOWN	FAM	NFQ-MGB	20.3945	20.4133	0.0265815								TRUE	0.238269	TRUE	1	45		N	N
145	G1	FALSE	23	beta actin	UNKNOWN	FAM	NFQ-MGB	20.4527	20.3273	0.177462								TRUE	0.238269	TRUE	1	45		N	N
169	H1	FALSE	23	beta actin	UNKNOWN	FAM	NFQ-MGB	20.2018	20.3273	0.177462								TRUE	0.238269	TRUE	1	45		N	N
337	O1	FALSE	24	beta actin	UNKNOWN	FAM	NFQ-MGB	20.4963	20.5451	0.0690062								TRUE	0.238269	TRUE	1	45		N	N
361	P1	FALSE	24	beta actin	UNKNOWN	FAM	NFQ-MGB	20.5939	20.5451	0.0690062								TRUE	0.238269	TRUE	1	45		N	N
146	G2	FALSE	25	beta actin	UNKNOWN	FAM	NFQ-MGB	20.0906	20.0391	0.0727542								TRUE	0.238269	TRUE	1	45		N	N
170	H2	FALSE	25	beta actin	UNKNOWN	FAM	NFQ-MGB	19.9877	20.0391	0.0727542								TRUE	0.238269	TRUE	1	45		N	N
194	I2	FALSE	27	beta actin	UNKNOWN	FAM	NFQ-MGB	19.5681	19.4932	0.105957								TRUE	0.238269	TRUE	1	45		N	N
218	J2	FALSE	27	beta actin	UNKNOWN	FAM	NFQ-MGB	19.4182	19.4932	0.105957								TRUE	0.238269	TRUE	1	45		N	N
2	A2	FALSE	4	beta actin	UNKNOWN	FAM	NFQ-MGB	20.248	20.2604	0.0175722								TRUE	0.238269	TRUE	1	45		N	N
26	B2	FALSE	4	beta actin	UNKNOWN	FAM	NFQ-MGB	20.2729	20.2604	0.0175722								TRUE	0.238269	TRUE	1	45		N	N
50	C2	FALSE	41	beta actin	UNKNOWN	FAM	NFQ-MGB	21.2974	21.3939	0.136487								TRUE	0.238269	TRUE	1	45		N	N
74	D2	FALSE	41	beta actin	UNKNOWN	FAM	NFQ-MGB	21.4904	21.3939	0.136487								TRUE	0.238269	TRUE	1	45		N	N
242	K2	FALSE	42	beta actin	UNKNOWN	FAM	NFQ-MGB	19.8534	19.8078	0.0645258								TRUE	0.238269	TRUE	1	45		N	N
266	L2	FALSE	42	beta actin	UNKNOWN	FAM	NFQ-MGB	19.7622	19.8078	0.0645258								TRUE	0.238269	TRUE	1	45		N	N
290	M2	FALSE	52	beta actin	UNKNOWN	FAM	NFQ-MGB	19.7295	19.6891	0.0570864								TRUE	0.238269	TRUE	1	45		N	N
314	N2	FALSE	52	beta actin	UNKNOWN	FAM	NFQ-MGB	19.6488	19.6891	0.0570864								TRUE	0.238269	TRUE	1	45		N	N
338	O2	FALSE	ntc	beta actin	NTC	FAM	NFQ-MGB	Undetermined										TRUE	0.238269	TRUE	1	45		N	N
362	P2	FALSE	ntc	beta actin	NTC	FAM	NFQ-MGB	Undetermined										TRUE	0.238269	TRUE	1	45		N	N
21	A21	FALSE	1	Dio2	UNKNOWN	FAM	NFQ-MGB	26.4922	26.5061	0.0197193								TRUE	0.317608	TRUE	1	45		N	N
45	B21	FALSE	1	Dio2	UNKNOWN	FAM	NFQ-MGB	26.5201	26.5061	0.0197193								TRUE	0.317608	TRUE	1	45		N	N
69	C21	FALSE	11	Dio2	UNKNOWN	FAM	NFQ-MGB	25.9283	25.9232	0.00721554								TRUE	0.317608	TRUE	1	45		N	N
93	D21	FALSE	11	Dio2	UNKNOWN	FAM	NFQ-MGB	25.9181	25.9232	0.00721554								TRUE	0.317608	TRUE	1	45		N	N
261	K21	FALSE	12	Dio2	UNKNOWN	FAM	NFQ-MGB	25.9265	25.8969	0.0418636								TRUE	0.317608	TRUE	1	45		N	N
285	L21	FALSE	12	Dio2	UNKNOWN	FAM	NFQ-MGB	25.8673	25.8969	0.0418636								TRUE	0.317608	TRUE	1	45		N	N
117	E21	FALSE	13	Dio2	UNKNOWN	FAM	NFQ-MGB	27.5939	27.6078	0.0195804								TRUE	0.317608	TRUE	1	45		N	N
141	F21	FALSE	13	Dio2	UNKNOWN	FAM	NFQ-MGB	27.6216	27.6078	0.0195804								TRUE	0.317608	TRUE	1	45		N	N
309	M21	FALSE	14	Dio2	UNKNOWN	FAM	NFQ-MGB	26.4232	26.4031	0.0284211								TRUE	0.317608	TRUE	1	45		N	N
333	N21	FALSE	14	Dio2	UNKNOWN	FAM	NFQ-MGB	26.383	26.4031	0.0284211								TRUE	0.317608	TRUE	1	45		N	N
118	E22	FALSE	16	Dio2	UNKNOWN	FAM	NFQ-MGB	26.6052	26.5993	0.00843072								TRUE	0.317608	TRUE	1	45		N	N
142	F22	FALSE	16	Dio2	UNKNOWN	FAM	NFQ-MGB	26.5933	26.5993	0.00843072								TRUE	0.317608	TRUE	1	45		N	N
213	I21	FALSE	2	Dio2	UNKNOWN	FAM	NFQ-MGB	26.0471	26.2164	0.239467								TRUE	0.317608	TRUE	1	45		N	N
237	J21	FALSE	2	Dio2	UNKNOWN	FAM	NFQ-MGB	26.3858	26.2164	0.239467								TRUE	0.317608	TRUE	1	45		N	N
165	G21	FALSE	23	Dio2	UNKNOWN	FAM	NFQ-MGB	26.9729	26.7954	0.251052								TRUE	0.317608	TRUE	1	45		N	N
189	H21	FALSE	23	Dio2	UNKNOWN	FAM	NFQ-MGB	26.6178	26.7954	0.251052								TRUE	0.317608	TRUE	1	45		N	N
357	O21	FALSE	24	Dio2	UNKNOWN	FAM	NFQ-MGB	26.2303	26.2285	0.00252746								TRUE	0.317608	TRUE	1	45		N	N
381	P21	FALSE	24	Dio2	UNKNOWN	FAM	NFQ-MGB	26.2267	26.2285	0.00252746								TRUE	0.317608	TRUE	1	45		N	N
166	G22	FALSE	25	Dio2	UNKNOWN	FAM	NFQ-MGB	26.2315	26.1423	0.126152								TRUE	0.317608	TRUE	1	45		N	N
190	H22	FALSE	25	Dio2	UNKNOWN	FAM	NFQ-MGB	26.0531	26.1423	0.126152								TRUE	0.317608	TRUE	1	45		N	N
214	I22	FALSE	27	Dio2	UNKNOWN	FAM	NFQ-MGB	26.3998	26.4833	0.117995								TRUE	0.317608	TRUE	1	45		N	N
238	J22	FALSE	27	Dio2	UNKNOWN	FAM	NFQ-MGB	26.5667	26.4833	0.117995								TRUE	0.317608	TRUE	1	45		N	N
22	A22	FALSE	4	Dio2	UNKNOWN	FAM	NFQ-MGB	26.1941	26.2222	0.039819								TRUE	0.317608	TRUE	1	45		N	N
46	B22	FALSE	4	Dio2	UNKNOWN	FAM	NFQ-MGB	26.2504	26.2222	0.039819								TRUE	0.317608	TRUE	1	45		N	N
70	C22	FALSE	41	Dio2	UNKNOWN	FAM	NFQ-MGB	27.409	27.4682	0.0837637								TRUE	0.317608	TRUE	1	45		N	N
94	D22	FALSE	41	Dio2	UNKNOWN	FAM	NFQ-MGB	27.5275	27.4682	0.0837637								TRUE	0.317608	TRUE	1	45		N	N
262	K22	FALSE	42	Dio2	UNKNOWN	FAM	NFQ-MGB	25.7038	25.8386	0.190737								TRUE	0.317608	TRUE	1	45		N	N
286	L22	FALSE	42	Dio2	UNKNOWN	FAM	NFQ-MGB	25.9735	25.8386	0.190737								TRUE	0.317608	TRUE	1	45		N	N
310	M22	FALSE	52	Dio2	UNKNOWN	FAM	NFQ-MGB	26.1215	26.1874	0.0931816								TRUE	0.317608	TRUE	1	45		N	N
334	N22	FALSE	52	Dio2	UNKNOWN	FAM	NFQ-MGB	26.2533	26.1874	0.0931816								TRUE	0.317608	TRUE	1	45		N	N
358	O22	FALSE	ntc	Dio2	NTC	FAM	NFQ-MGB	Undetermined										TRUE	0.317608	TRUE	1	45		N	N
382	P22	FALSE	ntc	Dio2	NTC	FAM	NFQ-MGB	Undetermined										TRUE	0.317608	TRUE	1	45		N	N
5	A5	FALSE	1	Gapdh	UNKNOWN	FAM	NFQ-MGB	19.9418	20.3005	0.507161								TRUE	0.264086	TRUE	1	45		Y	N
29	B5	FALSE	1	Gapdh	UNKNOWN	FAM	NFQ-MGB	20.6591	20.3005	0.507161								TRUE	0.264086	TRUE	1	45		Y	N
53	C5	FALSE	11	Gapdh	UNKNOWN	FAM	NFQ-MGB	20.7787	20.9501	0.242369								TRUE	0.264086	TRUE	1	45		N	N
77	D5	FALSE	11	Gapdh	UNKNOWN	FAM	NFQ-MGB	21.1215	20.9501	0.242369								TRUE	0.264086	TRUE	1	45		N	N
245	K5	FALSE	12	Gapdh	UNKNOWN	FAM	NFQ-MGB	20.55	20.5479	0.00299681								TRUE	0.264086	TRUE	1	45		N	Y
269	L5	FALSE	12	Gapdh	UNKNOWN	FAM	NFQ-MGB	20.5458	20.5479	0.00299681								TRUE	0.264086	TRUE	1	45		N	N
101	E5	FALSE	13	Gapdh	UNKNOWN	FAM	NFQ-MGB	20.624	20.7277	0.146711								TRUE	0.264086	TRUE	1	45		N	N
125	F5	FALSE	13	Gapdh	UNKNOWN	FAM	NFQ-MGB	20.8315	20.7277	0.146711								TRUE	0.264086	TRUE	1	45		N	N
293	M5	FALSE	14	Gapdh	UNKNOWN	FAM	NFQ-MGB	20.7711	20.5807	0.269281								TRUE	0.264086	TRUE	1	45		N	N
317	N5	FALSE	14	Gapdh	UNKNOWN	FAM	NFQ-MGB	20.3903	20.5807	0.269281								TRUE	0.264086	TRUE	1	45		N	N
102	E6	FALSE	16	Gapdh	UNKNOWN	FAM	NFQ-MGB	20.1404	20.1033	0.0525359								TRUE	0.264086	TRUE	1	45		N	N
126	F6	FALSE	16	Gapdh	UNKNOWN	FAM	NFQ-MGB	20.0661	20.1033	0.0525359								TRUE	0.264086	TRUE	1	45		N	N
197	I5	FALSE	2	Gapdh	UNKNOWN	FAM	NFQ-MGB	20.8958	20.6916	0.288773								TRUE	0.264086	TRUE	1	45		N	N
221	J5	FALSE	2	Gapdh	UNKNOWN	FAM	NFQ-MGB	20.4874	20.6916	0.288773								TRUE	0.264086	TRUE	1	45		N	N
149	G5	FALSE	23	Gapdh	UNKNOWN	FAM	NFQ-MGB	20.9751	21.0216	0.0656749								TRUE	0.264086	TRUE	1	45		N	N
173	H5	FALSE	23	Gapdh	UNKNOWN	FAM	NFQ-MGB	21.068	21.0216	0.0656749								TRUE	0.264086	TRUE	1	45		N	N
341	O5	FALSE	24	Gapdh	UNKNOWN	FAM	NFQ-MGB	20.8018	20.7876	0.0201401								TRUE	0.264086	TRUE	1	45		N	N
365	P5	FALSE	24	Gapdh	UNKNOWN	FAM	NFQ-MGB	20.7733	20.7876	0.0201401								TRUE	0.264086	TRUE	1	45		N	N
150	G6	FALSE	25	Gapdh	UNKNOWN	FAM	NFQ-MGB	20.3743	20.547	0.244262								TRUE	0.264086	TRUE	1	45		N	N
174	H6	FALSE	25	Gapdh	UNKNOWN	FAM	NFQ-MGB	20.7197	20.547	0.244262								TRUE	0.264086	TRUE	1	45		N	N
198	I6	FALSE	27	Gapdh	UNKNOWN	FAM	NFQ-MGB	20.2006	20.1398	0.0859593								TRUE	0.264086	TRUE	1	45		N	N
222	J6	FALSE	27	Gapdh	UNKNOWN	FAM	NFQ-MGB	20.079	20.1398	0.0859593								TRUE	0.264086	TRUE	1	45		N	N
6	A6	FALSE	4	Gapdh	UNKNOWN	FAM	NFQ-MGB	20.4876	20.4702	0.0246691								TRUE	0.264086	TRUE	1	45		N	N
30	B6	FALSE	4	Gapdh	UNKNOWN	FAM	NFQ-MGB	20.4527	20.4702	0.0246691								TRUE	0.264086	TRUE	1	45		N	N
54	C6	FALSE	41	Gapdh	UNKNOWN	FAM	NFQ-MGB	21.6068	21.6094	0.00366711								TRUE	0.264086	TRUE	1	45		N	N
78	D6	FALSE	41	Gapdh	UNKNOWN	FAM	NFQ-MGB	21.612	21.6094	0.00366711								TRUE	0.264086	TRUE	1	45		N	N
246	K6	FALSE	42	Gapdh	UNKNOWN	FAM	NFQ-MGB	20.4684	20.515	0.0659824								TRUE	0.264086	TRUE	1	45		N	N
270	L6	FALSE	42	Gapdh	UNKNOWN	FAM	NFQ-MGB	20.5617	20.515	0.0659824								TRUE	0.264086	TRUE	1	45		N	N
294	M6	FALSE	52	Gapdh	UNKNOWN	FAM	NFQ-MGB	20.3622	20.5242	0.229081								TRUE	0.264086	TRUE	1	45		N	N
318	N6	FALSE	52	Gapdh	UNKNOWN	FAM	NFQ-MGB	20.6862	20.5242	0.229081								TRUE	0.264086	TRUE	1	45		N	N
342	O6	FALSE	ntc	Gapdh	NTC	FAM	NFQ-MGB	Undetermined										TRUE	0.264086	TRUE	1	45		N	N
366	P6	FALSE	ntc	Gapdh	NTC	FAM	NFQ-MGB	Undetermined										TRUE	0.264086	TRUE	1	45		N	N
7	A7	FALSE	1	Hprt	UNKNOWN	FAM	NFQ-MGB	24.964	24.7654	0.280942								TRUE	0.194789	TRUE	1	45		N	N
31	B7	FALSE	1	Hprt	UNKNOWN	FAM	NFQ-MGB	24.5667	24.7654	0.280942								TRUE	0.194789	TRUE	1	45		N	N
55	C7	FALSE	11	Hprt	UNKNOWN	FAM	NFQ-MGB	24.7759	24.7614	0.0204503								TRUE	0.194789	TRUE	1	45		N	N
79	D7	FALSE	11	Hprt	UNKNOWN	FAM	NFQ-MGB	24.747	24.7614	0.0204503								TRUE	0.194789	TRUE	1	45		N	N
247	K7	FALSE	12	Hprt	UNKNOWN	FAM	NFQ-MGB	24.6358	24.7211	0.120669								TRUE	0.194789	TRUE	1	45		N	N
271	L7	FALSE	12	Hprt	UNKNOWN	FAM	NFQ-MGB	24.8064	24.7211	0.120669								TRUE	0.194789	TRUE	1	45		N	N
103	E7	FALSE	13	Hprt	UNKNOWN	FAM	NFQ-MGB	24.8208	24.7109	0.155415								TRUE	0.194789	TRUE	1	45		N	N
127	F7	FALSE	13	Hprt	UNKNOWN	FAM	NFQ-MGB	24.601	24.7109	0.155415								TRUE	0.194789	TRUE	1	45		N	N
295	M7	FALSE	14	Hprt	UNKNOWN	FAM	NFQ-MGB	24.7564	24.6579	0.139318								TRUE	0.194789	TRUE	1	45		N	N
319	N7	FALSE	14	Hprt	UNKNOWN	FAM	NFQ-MGB	24.5594	24.6579	0.139318								TRUE	0.194789	TRUE	1	45		N	N
104	E8	FALSE	16	Hprt	UNKNOWN	FAM	NFQ-MGB	24.5366	24.4888	0.067671								TRUE	0.194789	TRUE	1	45		N	N
128	F8	FALSE	16	Hprt	UNKNOWN	FAM	NFQ-MGB	24.4409	24.4888	0.067671								TRUE	0.194789	TRUE	1	45		N	N
199	I7	FALSE	2	Hprt	UNKNOWN	FAM	NFQ-MGB	24.8455	24.8546	0.0129502								TRUE	0.194789	TRUE	1	45		N	N
223	J7	FALSE	2	Hprt	UNKNOWN	FAM	NFQ-MGB	24.8638	24.8546	0.0129502								TRUE	0.194789	TRUE	1	45		N	N
151	G7	FALSE	23	Hprt	UNKNOWN	FAM	NFQ-MGB	25.2688	25.3034	0.0488876								TRUE	0.194789	TRUE	1	45		N	N
175	H7	FALSE	23	Hprt	UNKNOWN	FAM	NFQ-MGB	25.338	25.3034	0.0488876								TRUE	0.194789	TRUE	1	45		N	N
343	O7	FALSE	24	Hprt	UNKNOWN	FAM	NFQ-MGB	24.9288	24.9389	0.0143151								TRUE	0.194789	TRUE	1	45		N	N
367	P7	FALSE	24	Hprt	UNKNOWN	FAM	NFQ-MGB	24.949	24.9389	0.0143151								TRUE	0.194789	TRUE	1	45		N	N
152	G8	FALSE	25	Hprt	UNKNOWN	FAM	NFQ-MGB	24.8047	24.712	0.131158								TRUE	0.194789	TRUE	1	45		N	N
176	H8	FALSE	25	Hprt	UNKNOWN	FAM	NFQ-MGB	24.6192	24.712	0.131158								TRUE	0.194789	TRUE	1	45		N	N
200	I8	FALSE	27	Hprt	UNKNOWN	FAM	NFQ-MGB	24.5958	24.4318	0.231947								TRUE	0.194789	TRUE	1	45		N	N
224	J8	FALSE	27	Hprt	UNKNOWN	FAM	NFQ-MGB	24.2678	24.4318	0.231947								TRUE	0.194789	TRUE	1	45		N	N
8	A8	FALSE	4	Hprt	UNKNOWN	FAM	NFQ-MGB	24.6036	24.63	0.0372902								TRUE	0.194789	TRUE	1	45		N	N
32	B8	FALSE	4	Hprt	UNKNOWN	FAM	NFQ-MGB	24.6563	24.63	0.0372902								TRUE	0.194789	TRUE	1	45		N	N
56	C8	FALSE	41	Hprt	UNKNOWN	FAM	NFQ-MGB	25.7284	25.7507	0.0315879								TRUE	0.194789	TRUE	1	45		N	N
80	D8	FALSE	41	Hprt	UNKNOWN	FAM	NFQ-MGB	25.773	25.7507	0.0315879								TRUE	0.194789	TRUE	1	45		N	N
248	K8	FALSE	42	Hprt	UNKNOWN	FAM	NFQ-MGB	24.9305	24.7336	0.27839								TRUE	0.194789	TRUE	1	45		N	N
272	L8	FALSE	42	Hprt	UNKNOWN	FAM	NFQ-MGB	24.5368	24.7336	0.27839								TRUE	0.194789	TRUE	1	45		N	N
296	M8	FALSE	52	Hprt	UNKNOWN	FAM	NFQ-MGB	24.5494	24.477	0.1024								TRUE	0.194789	TRUE	1	45		N	N
320	N8	FALSE	52	Hprt	UNKNOWN	FAM	NFQ-MGB	24.4046	24.477	0.1024								TRUE	0.194789	TRUE	1	45		N	N
344	O8	FALSE	ntc	Hprt	NTC	FAM	NFQ-MGB	Undetermined										TRUE	0.194789	TRUE	1	45		N	N
368	P8	FALSE	ntc	Hprt	NTC	FAM	NFQ-MGB	Undetermined										TRUE	0.194789	TRUE	1	45		N	N
23	A23	FALSE	1	Parv	UNKNOWN	FAM	NFQ-MGB	24.9817	24.982	0.000323688								TRUE	0.182383	TRUE	1	45		N	N
47	B23	FALSE	1	Parv	UNKNOWN	FAM	NFQ-MGB	24.9822	24.982	0.000323688								TRUE	0.182383	TRUE	1	45		N	N
71	C23	FALSE	11	Parv	UNKNOWN	FAM	NFQ-MGB	26.2158	26.3113	0.135057								TRUE	0.182383	TRUE	1	45		N	N
95	D23	FALSE	11	Parv	UNKNOWN	FAM	NFQ-MGB	26.4068	26.3113	0.135057								TRUE	0.182383	TRUE	1	45		N	N
263	K23	FALSE	12	Parv	UNKNOWN	FAM	NFQ-MGB	28.5869	28.6912	0.147451								TRUE	0.182383	TRUE	1	45		N	N
287	L23	FALSE	12	Parv	UNKNOWN	FAM	NFQ-MGB	28.7954	28.6912	0.147451								TRUE	0.182383	TRUE	1	45		N	N
119	E23	FALSE	13	Parv	UNKNOWN	FAM	NFQ-MGB	25.3351	25.2858	0.0696212								TRUE	0.182383	TRUE	1	45		N	N
143	F23	FALSE	13	Parv	UNKNOWN	FAM	NFQ-MGB	25.2366	25.2858	0.0696212								TRUE	0.182383	TRUE	1	45		N	N
311	M23	FALSE	14	Parv	UNKNOWN	FAM	NFQ-MGB	24.9708	24.972	0.00172768								TRUE	0.182383	TRUE	1	45		N	N
335	N23	FALSE	14	Parv	UNKNOWN	FAM	NFQ-MGB	24.9732	24.972	0.00172768								TRUE	0.182383	TRUE	1	45		N	N
120	E24	FALSE	16	Parv	UNKNOWN	FAM	NFQ-MGB	24.9828	24.9392	0.0616733								TRUE	0.182383	TRUE	1	45		N	N
144	F24	FALSE	16	Parv	UNKNOWN	FAM	NFQ-MGB	24.8956	24.9392	0.0616733								TRUE	0.182383	TRUE	1	45		N	N
215	I23	FALSE	2	Parv	UNKNOWN	FAM	NFQ-MGB	24.6811	24.6829	0.00260029								TRUE	0.182383	TRUE	1	45		N	N
239	J23	FALSE	2	Parv	UNKNOWN	FAM	NFQ-MGB	24.6847	24.6829	0.00260029								TRUE	0.182383	TRUE	1	45		N	N
167	G23	FALSE	23	Parv	UNKNOWN	FAM	NFQ-MGB	25.2711	25.2253	0.0647308								TRUE	0.182383	TRUE	1	45		N	N
191	H23	FALSE	23	Parv	UNKNOWN	FAM	NFQ-MGB	25.1795	25.2253	0.0647308								TRUE	0.182383	TRUE	1	45		N	N
359	O23	FALSE	24	Parv	UNKNOWN	FAM	NFQ-MGB	25.2936	25.2874	0.00876789								TRUE	0.182383	TRUE	1	45		N	N
383	P23	FALSE	24	Parv	UNKNOWN	FAM	NFQ-MGB	25.2812	25.2874	0.00876789								TRUE	0.182383	TRUE	1	45		N	N
168	G24	FALSE	25	Parv	UNKNOWN	FAM	NFQ-MGB	25.7029	25.6894	0.0190382								TRUE	0.182383	TRUE	1	45		N	N
192	H24	FALSE	25	Parv	UNKNOWN	FAM	NFQ-MGB	25.676	25.6894	0.0190382								TRUE	0.182383	TRUE	1	45		N	N
216	I24	FALSE	27	Parv	UNKNOWN	FAM	NFQ-MGB	24.2437	24.3187	0.10606								TRUE	0.182383	TRUE	1	45		N	N
240	J24	FALSE	27	Parv	UNKNOWN	FAM	NFQ-MGB	24.3937	24.3187	0.10606								TRUE	0.182383	TRUE	1	45		N	N
24	A24	FALSE	4	Parv	UNKNOWN	FAM	NFQ-MGB	24.3669	24.4315	0.0913663								TRUE	0.182383	TRUE	1	45		N	N
48	B24	FALSE	4	Parv	UNKNOWN	FAM	NFQ-MGB	24.4961	24.4315	0.0913663								TRUE	0.182383	TRUE	1	45		N	N
72	C24	FALSE	41	Parv	UNKNOWN	FAM	NFQ-MGB	28.3528	28.3799	0.0383597								TRUE	0.182383	TRUE	1	45		N	N
96	D24	FALSE	41	Parv	UNKNOWN	FAM	NFQ-MGB	28.4071	28.3799	0.0383597								TRUE	0.182383	TRUE	1	45		N	N
264	K24	FALSE	42	Parv	UNKNOWN	FAM	NFQ-MGB	26.9042	26.9603	0.0793629								TRUE	0.182383	TRUE	1	45		N	N
288	L24	FALSE	42	Parv	UNKNOWN	FAM	NFQ-MGB	27.0165	26.9603	0.0793629								TRUE	0.182383	TRUE	1	45		N	N
312	M24	FALSE	52	Parv	UNKNOWN	FAM	NFQ-MGB	24.9605	24.8828	0.110013								TRUE	0.182383	TRUE	1	45		N	N
336	N24	FALSE	52	Parv	UNKNOWN	FAM	NFQ-MGB	24.805	24.8828	0.110013								TRUE	0.182383	TRUE	1	45		N	N
360	O24	FALSE	ntc	Parv	NTC	FAM	NFQ-MGB	Undetermined										TRUE	0.182383	TRUE	1	45		N	N
384	P24	FALSE	ntc	Parv	NTC	FAM	NFQ-MGB	Undetermined										TRUE	0.182383	TRUE	1	45		N	N
11	A11	FALSE	1	Rpl13a	UNKNOWN	FAM	NFQ-MGB	23.6488	23.6865	0.05331								TRUE	0.208907	TRUE	1	45		N	N
35	B11	FALSE	1	Rpl13a	UNKNOWN	FAM	NFQ-MGB	23.7242	23.6865	0.05331								TRUE	0.208907	TRUE	1	45		N	N
59	C11	FALSE	11	Rpl13a	UNKNOWN	FAM	NFQ-MGB	24.0996	23.9338	0.234546								TRUE	0.208907	TRUE	1	45		N	N
83	D11	FALSE	11	Rpl13a	UNKNOWN	FAM	NFQ-MGB	23.7679	23.9338	0.234546								TRUE	0.208907	TRUE	1	45		N	N
251	K11	FALSE	12	Rpl13a	UNKNOWN	FAM	NFQ-MGB	24.1129	24.1874	0.105316								TRUE	0.208907	TRUE	1	45		N	N
275	L11	FALSE	12	Rpl13a	UNKNOWN	FAM	NFQ-MGB	24.2618	24.1874	0.105316								TRUE	0.208907	TRUE	1	45		N	N
107	E11	FALSE	13	Rpl13a	UNKNOWN	FAM	NFQ-MGB	23.9323	23.7483	0.260214								TRUE	0.208907	TRUE	1	45		N	N
131	F11	FALSE	13	Rpl13a	UNKNOWN	FAM	NFQ-MGB	23.5643	23.7483	0.260214								TRUE	0.208907	TRUE	1	45		N	N
299	M11	FALSE	14	Rpl13a	UNKNOWN	FAM	NFQ-MGB	24.443	24.2582	0.261436								TRUE	0.208907	TRUE	1	45		N	N
323	N11	FALSE	14	Rpl13a	UNKNOWN	FAM	NFQ-MGB	24.0733	24.2582	0.261436								TRUE	0.208907	TRUE	1	45		N	N
108	E12	FALSE	16	Rpl13a	UNKNOWN	FAM	NFQ-MGB	24.0239	23.8866	0.194058								TRUE	0.208907	TRUE	1	45		N	N
132	F12	FALSE	16	Rpl13a	UNKNOWN	FAM	NFQ-MGB	23.7494	23.8866	0.194058								TRUE	0.208907	TRUE	1	45		N	N
203	I11	FALSE	2	Rpl13a	UNKNOWN	FAM	NFQ-MGB	23.6649	23.7187	0.0760383								TRUE	0.208907	TRUE	1	45		N	N
227	J11	FALSE	2	Rpl13a	UNKNOWN	FAM	NFQ-MGB	23.7724	23.7187	0.0760383								TRUE	0.208907	TRUE	1	45		N	N
155	G11	FALSE	23	Rpl13a	UNKNOWN	FAM	NFQ-MGB	24.192	24.1192	0.102988								TRUE	0.208907	TRUE	1	45		N	N
179	H11	FALSE	23	Rpl13a	UNKNOWN	FAM	NFQ-MGB	24.0464	24.1192	0.102988								TRUE	0.208907	TRUE	1	45		N	N
347	O11	FALSE	24	Rpl13a	UNKNOWN	FAM	NFQ-MGB	24.0558	24.0202	0.0502687								TRUE	0.208907	TRUE	1	45		N	N
371	P11	FALSE	24	Rpl13a	UNKNOWN	FAM	NFQ-MGB	23.9847	24.0202	0.0502687								TRUE	0.208907	TRUE	1	45		N	N
156	G12	FALSE	25	Rpl13a	UNKNOWN	FAM	NFQ-MGB	23.9518	23.9931	0.0584								TRUE	0.208907	TRUE	1	45		N	N
180	H12	FALSE	25	Rpl13a	UNKNOWN	FAM	NFQ-MGB	24.0344	23.9931	0.0584								TRUE	0.208907	TRUE	1	45		N	N
204	I12	FALSE	27	Rpl13a	UNKNOWN	FAM	NFQ-MGB	23.6301	23.8071	0.250323								TRUE	0.208907	TRUE	1	45		N	N
228	J12	FALSE	27	Rpl13a	UNKNOWN	FAM	NFQ-MGB	23.9841	23.8071	0.250323								TRUE	0.208907	TRUE	1	45		N	N
12	A12	FALSE	4	Rpl13a	UNKNOWN	FAM	NFQ-MGB	23.8569	24.0611	0.2887								TRUE	0.208907	TRUE	1	45		N	N
36	B12	FALSE	4	Rpl13a	UNKNOWN	FAM	NFQ-MGB	24.2652	24.0611	0.2887								TRUE	0.208907	TRUE	1	45		N	N
60	C12	FALSE	41	Rpl13a	UNKNOWN	FAM	NFQ-MGB	25.0783	24.9959	0.116528								TRUE	0.208907	TRUE	1	45		N	N
84	D12	FALSE	41	Rpl13a	UNKNOWN	FAM	NFQ-MGB	24.9135	24.9959	0.116528								TRUE	0.208907	TRUE	1	45		N	N
252	K12	FALSE	42	Rpl13a	UNKNOWN	FAM	NFQ-MGB	24.0149	23.963	0.0734839								TRUE	0.208907	TRUE	1	45		N	N
276	L12	FALSE	42	Rpl13a	UNKNOWN	FAM	NFQ-MGB	23.911	23.963	0.0734839								TRUE	0.208907	TRUE	1	45		N	N
300	M12	FALSE	52	Rpl13a	UNKNOWN	FAM	NFQ-MGB	24.0312	24.0057	0.0361343								TRUE	0.208907	TRUE	1	45		N	N
324	N12	FALSE	52	Rpl13a	UNKNOWN	FAM	NFQ-MGB	23.9801	24.0057	0.0361343								TRUE	0.208907	TRUE	1	45		N	N
348	O12	FALSE	ntc	Rpl13a	NTC	FAM	NFQ-MGB	Undetermined										TRUE	0.208907	TRUE	1	45		N	N
372	P12	FALSE	ntc	Rpl13a	NTC	FAM	NFQ-MGB	Undetermined										TRUE	0.208907	TRUE	1	45		N	N
13	A13	FALSE	1	Rps18	UNKNOWN	FAM	NFQ-MGB	21.4985	21.4667	0.0450263								TRUE	0.357659	TRUE	1	45		N	N
37	B13	FALSE	1	Rps18	UNKNOWN	FAM	NFQ-MGB	21.4349	21.4667	0.0450263								TRUE	0.357659	TRUE	1	45		N	N
61	C13	FALSE	11	Rps18	UNKNOWN	FAM	NFQ-MGB	21.4901	21.4866	0.00493624								TRUE	0.357659	TRUE	1	45		N	N
85	D13	FALSE	11	Rps18	UNKNOWN	FAM	NFQ-MGB	21.4831	21.4866	0.00493624								TRUE	0.357659	TRUE	1	45		N	N
253	K13	FALSE	12	Rps18	UNKNOWN	FAM	NFQ-MGB	21.8591	21.7099	0.210947								TRUE	0.357659	TRUE	1	45		N	N
277	L13	FALSE	12	Rps18	UNKNOWN	FAM	NFQ-MGB	21.5607	21.7099	0.210947								TRUE	0.357659	TRUE	1	45		N	N
109	E13	FALSE	13	Rps18	UNKNOWN	FAM	NFQ-MGB	21.3738	21.3688	0.00706449								TRUE	0.357659	TRUE	1	45		N	N
133	F13	FALSE	13	Rps18	UNKNOWN	FAM	NFQ-MGB	21.3638	21.3688	0.00706449								TRUE	0.357659	TRUE	1	45		N	N
301	M13	FALSE	14	Rps18	UNKNOWN	FAM	NFQ-MGB	21.791	21.6775	0.160604								TRUE	0.357659	TRUE	1	45		N	N
325	N13	FALSE	14	Rps18	UNKNOWN	FAM	NFQ-MGB	21.5639	21.6775	0.160604								TRUE	0.357659	TRUE	1	45		N	N
110	E14	FALSE	16	Rps18	UNKNOWN	FAM	NFQ-MGB	21.3682	21.3118	0.0797459								TRUE	0.357659	TRUE	1	45		N	N
134	F14	FALSE	16	Rps18	UNKNOWN	FAM	NFQ-MGB	21.2554	21.3118	0.0797459								TRUE	0.357659	TRUE	1	45		N	N
205	I13	FALSE	2	Rps18	UNKNOWN	FAM	NFQ-MGB	21.6347	21.5685	0.0936469								TRUE	0.357659	TRUE	1	45		N	N
229	J13	FALSE	2	Rps18	UNKNOWN	FAM	NFQ-MGB	21.5023	21.5685	0.0936469								TRUE	0.357659	TRUE	1	45		N	N
157	G13	FALSE	23	Rps18	UNKNOWN	FAM	NFQ-MGB	21.8694	21.8961	0.0376651								TRUE	0.357659	TRUE	1	45		N	N
181	H13	FALSE	23	Rps18	UNKNOWN	FAM	NFQ-MGB	21.9227	21.8961	0.0376651								TRUE	0.357659	TRUE	1	45		N	N
349	O13	FALSE	24	Rps18	UNKNOWN	FAM	NFQ-MGB	21.7235	21.7361	0.0177354								TRUE	0.357659	TRUE	1	45		N	N
373	P13	FALSE	24	Rps18	UNKNOWN	FAM	NFQ-MGB	21.7486	21.7361	0.0177354								TRUE	0.357659	TRUE	1	45		N	N
158	G14	FALSE	25	Rps18	UNKNOWN	FAM	NFQ-MGB	21.5147	21.5558	0.0581788								TRUE	0.357659	TRUE	1	45		N	N
182	H14	FALSE	25	Rps18	UNKNOWN	FAM	NFQ-MGB	21.597	21.5558	0.0581788								TRUE	0.357659	TRUE	1	45		N	N
206	I14	FALSE	27	Rps18	UNKNOWN	FAM	NFQ-MGB	21.5446	21.416	0.181899								TRUE	0.357659	TRUE	1	45		N	N
230	J14	FALSE	27	Rps18	UNKNOWN	FAM	NFQ-MGB	21.2874	21.416	0.181899								TRUE	0.357659	TRUE	1	45		N	N
14	A14	FALSE	4	Rps18	UNKNOWN	FAM	NFQ-MGB	21.5285	21.5441	0.0220607								TRUE	0.357659	TRUE	1	45		N	N
38	B14	FALSE	4	Rps18	UNKNOWN	FAM	NFQ-MGB	21.5597	21.5441	0.0220607								TRUE	0.357659	TRUE	1	45		N	N
62	C14	FALSE	41	Rps18	UNKNOWN	FAM	NFQ-MGB	21.978	22.0541	0.107576								TRUE	0.357659	TRUE	1	45		N	N
86	D14	FALSE	41	Rps18	UNKNOWN	FAM	NFQ-MGB	22.1301	22.0541	0.107576								TRUE	0.357659	TRUE	1	45		N	N
254	K14	FALSE	42	Rps18	UNKNOWN	FAM	NFQ-MGB	21.4005	21.3289	0.101361								TRUE	0.357659	TRUE	1	45		N	N
278	L14	FALSE	42	Rps18	UNKNOWN	FAM	NFQ-MGB	21.2572	21.3289	0.101361								TRUE	0.357659	TRUE	1	45		N	N
302	M14	FALSE	52	Rps18	UNKNOWN	FAM	NFQ-MGB	21.3794	21.2768	0.14509								TRUE	0.357659	TRUE	1	45		N	N
326	N14	FALSE	52	Rps18	UNKNOWN	FAM	NFQ-MGB	21.1742	21.2768	0.14509								TRUE	0.357659	TRUE	1	45		N	N
350	O14	FALSE	ntc	Rps18	NTC	FAM	NFQ-MGB	Undetermined										TRUE	0.357659	TRUE	1	45		N	N
374	P14	FALSE	ntc	Rps18	NTC	FAM	NFQ-MGB	Undetermined										TRUE	0.357659	TRUE	1	45		N	N
15	A15	FALSE	1	Rps29	UNKNOWN	FAM	NFQ-MGB	21.0847	21.0987	0.019749								TRUE	0.214856	TRUE	1	45		N	N
39	B15	FALSE	1	Rps29	UNKNOWN	FAM	NFQ-MGB	21.1127	21.0987	0.019749								TRUE	0.214856	TRUE	1	45		N	N
63	C15	FALSE	11	Rps29	UNKNOWN	FAM	NFQ-MGB	21.2018	21.2022	0.000573197								TRUE	0.214856	TRUE	1	45		N	N
87	D15	FALSE	11	Rps29	UNKNOWN	FAM	NFQ-MGB	21.2026	21.2022	0.000573197								TRUE	0.214856	TRUE	1	45		N	N
255	K15	FALSE	12	Rps29	UNKNOWN	FAM	NFQ-MGB	21.549	21.561	0.0168466								TRUE	0.214856	TRUE	1	45		N	N
279	L15	FALSE	12	Rps29	UNKNOWN	FAM	NFQ-MGB	21.5729	21.561	0.0168466								TRUE	0.214856	TRUE	1	45		N	N
111	E15	FALSE	13	Rps29	UNKNOWN	FAM	NFQ-MGB	21.1644	21.0614	0.145615								TRUE	0.214856	TRUE	1	45		N	N
135	F15	FALSE	13	Rps29	UNKNOWN	FAM	NFQ-MGB	20.9584	21.0614	0.145615								TRUE	0.214856	TRUE	1	45		N	N
303	M15	FALSE	14	Rps29	UNKNOWN	FAM	NFQ-MGB	21.7111	21.5628	0.209744								TRUE	0.214856	TRUE	1	45		N	N
327	N15	FALSE	14	Rps29	UNKNOWN	FAM	NFQ-MGB	21.4145	21.5628	0.209744								TRUE	0.214856	TRUE	1	45		N	N
112	E16	FALSE	16	Rps29	UNKNOWN	FAM	NFQ-MGB	21.4285	21.3799	0.0687284								TRUE	0.214856	TRUE	1	45		N	N
136	F16	FALSE	16	Rps29	UNKNOWN	FAM	NFQ-MGB	21.3313	21.3799	0.0687284								TRUE	0.214856	TRUE	1	45		N	N
207	I15	FALSE	2	Rps29	UNKNOWN	FAM	NFQ-MGB	21.3027	21.2953	0.0103944								TRUE	0.214856	TRUE	1	45		N	N
231	J15	FALSE	2	Rps29	UNKNOWN	FAM	NFQ-MGB	21.288	21.2953	0.0103944								TRUE	0.214856	TRUE	1	45		N	N
159	G15	FALSE	23	Rps29	UNKNOWN	FAM	NFQ-MGB	21.6123	21.6257	0.0189519								TRUE	0.214856	TRUE	1	45		N	N
183	H15	FALSE	23	Rps29	UNKNOWN	FAM	NFQ-MGB	21.6391	21.6257	0.0189519								TRUE	0.214856	TRUE	1	45		N	N
351	O15	FALSE	24	Rps29	UNKNOWN	FAM	NFQ-MGB	21.2461	21.2506	0.00634698								TRUE	0.214856	TRUE	1	45		N	N
375	P15	FALSE	24	Rps29	UNKNOWN	FAM	NFQ-MGB	21.2551	21.2506	0.00634698								TRUE	0.214856	TRUE	1	45		N	N
160	G16	FALSE	25	Rps29	UNKNOWN	FAM	NFQ-MGB	21.5634	21.4798	0.118138								TRUE	0.214856	TRUE	1	45		N	N
184	H16	FALSE	25	Rps29	UNKNOWN	FAM	NFQ-MGB	21.3963	21.4798	0.118138								TRUE	0.214856	TRUE	1	45		N	N
208	I16	FALSE	27	Rps29	UNKNOWN	FAM	NFQ-MGB	21.4976	21.528	0.0429345								TRUE	0.214856	TRUE	1	45		N	N
232	J16	FALSE	27	Rps29	UNKNOWN	FAM	NFQ-MGB	21.5583	21.528	0.0429345								TRUE	0.214856	TRUE	1	45		N	N
16	A16	FALSE	4	Rps29	UNKNOWN	FAM	NFQ-MGB	21.1337	21.1859	0.0738359								TRUE	0.214856	TRUE	1	45		N	N
40	B16	FALSE	4	Rps29	UNKNOWN	FAM	NFQ-MGB	21.2381	21.1859	0.0738359								TRUE	0.214856	TRUE	1	45		N	N
64	C16	FALSE	41	Rps29	UNKNOWN	FAM	NFQ-MGB	21.3956	21.4236	0.039618								TRUE	0.214856	TRUE	1	45		N	N
88	D16	FALSE	41	Rps29	UNKNOWN	FAM	NFQ-MGB	21.4516	21.4236	0.039618								TRUE	0.214856	TRUE	1	45		N	N
256	K16	FALSE	42	Rps29	UNKNOWN	FAM	NFQ-MGB	21.2461	21.2026	0.0615128								TRUE	0.214856	TRUE	1	45		N	N
280	L16	FALSE	42	Rps29	UNKNOWN	FAM	NFQ-MGB	21.1591	21.2026	0.0615128								TRUE	0.214856	TRUE	1	45		N	N
304	M16	FALSE	52	Rps29	UNKNOWN	FAM	NFQ-MGB	21.0662	21.1542	0.124374								TRUE	0.214856	TRUE	1	45		N	N
328	N16	FALSE	52	Rps29	UNKNOWN	FAM	NFQ-MGB	21.2421	21.1542	0.124374								TRUE	0.214856	TRUE	1	45		N	N
352	O16	FALSE	ntc	Rps29	NTC	FAM	NFQ-MGB	Undetermined										TRUE	0.214856	TRUE	1	45		N	N
376	P16	FALSE	ntc	Rps29	NTC	FAM	NFQ-MGB	Undetermined										TRUE	0.214856	TRUE	1	45		N	N
9	A9	FALSE	1	Sdha	UNKNOWN	FAM	NFQ-MGB	23.7913	23.8077	0.0231976								TRUE	0.232396	TRUE	1	45		N	N
33	B9	FALSE	1	Sdha	UNKNOWN	FAM	NFQ-MGB	23.8241	23.8077	0.0231976								TRUE	0.232396	TRUE	1	45		N	N
57	C9	FALSE	11	Sdha	UNKNOWN	FAM	NFQ-MGB	23.9894	24.1456	0.220823								TRUE	0.232396	TRUE	1	45		N	N
81	D9	FALSE	11	Sdha	UNKNOWN	FAM	NFQ-MGB	24.3017	24.1456	0.220823								TRUE	0.232396	TRUE	1	45		N	N
249	K9	FALSE	12	Sdha	UNKNOWN	FAM	NFQ-MGB	24.2665	24.176	0.127908								TRUE	0.232396	TRUE	1	45		N	N
273	L9	FALSE	12	Sdha	UNKNOWN	FAM	NFQ-MGB	24.0856	24.176	0.127908								TRUE	0.232396	TRUE	1	45		N	N
105	E9	FALSE	13	Sdha	UNKNOWN	FAM	NFQ-MGB	24.1667	24.131	0.0504386								TRUE	0.232396	TRUE	1	45		N	N
129	F9	FALSE	13	Sdha	UNKNOWN	FAM	NFQ-MGB	24.0953	24.131	0.0504386								TRUE	0.232396	TRUE	1	45		N	N
297	M9	FALSE	14	Sdha	UNKNOWN	FAM	NFQ-MGB	23.9844	23.8532	0.185464								TRUE	0.232396	TRUE	1	45		N	N
321	N9	FALSE	14	Sdha	UNKNOWN	FAM	NFQ-MGB	23.7221	23.8532	0.185464								TRUE	0.232396	TRUE	1	45		N	N
106	E10	FALSE	16	Sdha	UNKNOWN	FAM	NFQ-MGB	23.6168	23.5891	0.039177								TRUE	0.232396	TRUE	1	45		N	N
130	F10	FALSE	16	Sdha	UNKNOWN	FAM	NFQ-MGB	23.5614	23.5891	0.039177								TRUE	0.232396	TRUE	1	45		N	N
201	I9	FALSE	2	Sdha	UNKNOWN	FAM	NFQ-MGB	23.9833	23.9587	0.0348275								TRUE	0.232396	TRUE	1	45		N	N
225	J9	FALSE	2	Sdha	UNKNOWN	FAM	NFQ-MGB	23.9341	23.9587	0.0348275								TRUE	0.232396	TRUE	1	45		N	N
153	G9	FALSE	23	Sdha	UNKNOWN	FAM	NFQ-MGB	24.5693	24.4595	0.155264								TRUE	0.232396	TRUE	1	45		N	N
177	H9	FALSE	23	Sdha	UNKNOWN	FAM	NFQ-MGB	24.3497	24.4595	0.155264								TRUE	0.232396	TRUE	1	45		N	N
345	O9	FALSE	24	Sdha	UNKNOWN	FAM	NFQ-MGB	24.1154	24.1326	0.0244452								TRUE	0.232396	TRUE	1	45		N	N
369	P9	FALSE	24	Sdha	UNKNOWN	FAM	NFQ-MGB	24.1499	24.1326	0.0244452								TRUE	0.232396	TRUE	1	45		N	N
154	G10	FALSE	25	Sdha	UNKNOWN	FAM	NFQ-MGB	24.0785	24.0057	0.103046								TRUE	0.232396	TRUE	1	45		N	N
178	H10	FALSE	25	Sdha	UNKNOWN	FAM	NFQ-MGB	23.9328	24.0057	0.103046								TRUE	0.232396	TRUE	1	45		N	N
202	I10	FALSE	27	Sdha	UNKNOWN	FAM	NFQ-MGB	23.7957	23.6156	0.254791								TRUE	0.232396	TRUE	1	45		N	N
226	J10	FALSE	27	Sdha	UNKNOWN	FAM	NFQ-MGB	23.4354	23.6156	0.254791								TRUE	0.232396	TRUE	1	45		N	N
10	A10	FALSE	4	Sdha	UNKNOWN	FAM	NFQ-MGB	23.7588	23.7816	0.0321355								TRUE	0.232396	TRUE	1	45		N	N
34	B10	FALSE	4	Sdha	UNKNOWN	FAM	NFQ-MGB	23.8043	23.7816	0.0321355								TRUE	0.232396	TRUE	1	45		N	N
58	C10	FALSE	41	Sdha	UNKNOWN	FAM	NFQ-MGB	25.3761	25.3802	0.00591135								TRUE	0.232396	TRUE	1	45		N	N
82	D10	FALSE	41	Sdha	UNKNOWN	FAM	NFQ-MGB	25.3844	25.3802	0.00591135								TRUE	0.232396	TRUE	1	45		N	N
250	K10	FALSE	42	Sdha	UNKNOWN	FAM	NFQ-MGB	24.1169	24.0914	0.0360049								TRUE	0.232396	TRUE	1	45		N	N
274	L10	FALSE	42	Sdha	UNKNOWN	FAM	NFQ-MGB	24.066	24.0914	0.0360049								TRUE	0.232396	TRUE	1	45		N	N
298	M10	FALSE	52	Sdha	UNKNOWN	FAM	NFQ-MGB	23.6639	23.6176	0.0654375								TRUE	0.232396	TRUE	1	45		N	N
322	N10	FALSE	52	Sdha	UNKNOWN	FAM	NFQ-MGB	23.5714	23.6176	0.0654375								TRUE	0.232396	TRUE	1	45		N	N
346	O10	FALSE	ntc	Sdha	NTC	FAM	NFQ-MGB	Undetermined										TRUE	0.232396	TRUE	1	45		N	N
370	P10	FALSE	ntc	Sdha	NTC	FAM	NFQ-MGB	Undetermined										TRUE	0.232396	TRUE	1	45		N	N
17	A17	FALSE	1	Tbp	UNKNOWN	FAM	NFQ-MGB	28.9053	28.8669	0.0544146								TRUE	0.401125	TRUE	1	45		N	N
41	B17	FALSE	1	Tbp	UNKNOWN	FAM	NFQ-MGB	28.8284	28.8669	0.0544146								TRUE	0.401125	TRUE	1	45		N	N
65	C17	FALSE	11	Tbp	UNKNOWN	FAM	NFQ-MGB	28.9765	28.961	0.0219137								TRUE	0.401125	TRUE	1	45		N	N
89	D17	FALSE	11	Tbp	UNKNOWN	FAM	NFQ-MGB	28.9455	28.961	0.0219137								TRUE	0.401125	TRUE	1	45		N	N
257	K17	FALSE	12	Tbp	UNKNOWN	FAM	NFQ-MGB	29.5727	29.416	0.221602								TRUE	0.401125	TRUE	1	45		N	N
281	L17	FALSE	12	Tbp	UNKNOWN	FAM	NFQ-MGB	29.2593	29.416	0.221602								TRUE	0.401125	TRUE	1	45		N	N
113	E17	FALSE	13	Tbp	UNKNOWN	FAM	NFQ-MGB	29.1249	29.3022	0.250737								TRUE	0.401125	TRUE	1	45		N	N
137	F17	FALSE	13	Tbp	UNKNOWN	FAM	NFQ-MGB	29.4795	29.3022	0.250737								TRUE	0.401125	TRUE	1	45		N	N
305	M17	FALSE	14	Tbp	UNKNOWN	FAM	NFQ-MGB	29.2168	29.1714	0.0642965								TRUE	0.401125	TRUE	1	45		N	N
329	N17	FALSE	14	Tbp	UNKNOWN	FAM	NFQ-MGB	29.1259	29.1714	0.0642965								TRUE	0.401125	TRUE	1	45		N	N
114	E18	FALSE	16	Tbp	UNKNOWN	FAM	NFQ-MGB	29.0285	29.0682	0.0561598								TRUE	0.401125	TRUE	1	45		N	N
138	F18	FALSE	16	Tbp	UNKNOWN	FAM	NFQ-MGB	29.1079	29.0682	0.0561598								TRUE	0.401125	TRUE	1	45		N	N
209	I17	FALSE	2	Tbp	UNKNOWN	FAM	NFQ-MGB	28.9448	28.967	0.0314759								TRUE	0.401125	TRUE	1	45		N	N
233	J17	FALSE	2	Tbp	UNKNOWN	FAM	NFQ-MGB	28.9893	28.967	0.0314759								TRUE	0.401125	TRUE	1	45		N	N
161	G17	FALSE	23	Tbp	UNKNOWN	FAM	NFQ-MGB	29.4994	29.7319	0.32878								TRUE	0.401125	TRUE	1	45		N	N
185	H17	FALSE	23	Tbp	UNKNOWN	FAM	NFQ-MGB	29.9644	29.7319	0.32878								TRUE	0.401125	TRUE	1	45		N	N
353	O17	FALSE	24	Tbp	UNKNOWN	FAM	NFQ-MGB	29.2555	29.1775	0.11029								TRUE	0.401125	TRUE	1	45		N	N
377	P17	FALSE	24	Tbp	UNKNOWN	FAM	NFQ-MGB	29.0995	29.1775	0.11029								TRUE	0.401125	TRUE	1	45		N	N
162	G18	FALSE	25	Tbp	UNKNOWN	FAM	NFQ-MGB	29.159	29.2934	0.190095								TRUE	0.401125	TRUE	1	45		N	N
186	H18	FALSE	25	Tbp	UNKNOWN	FAM	NFQ-MGB	29.4278	29.2934	0.190095								TRUE	0.401125	TRUE	1	45		N	N
210	I18	FALSE	27	Tbp	UNKNOWN	FAM	NFQ-MGB	29.035	28.8996	0.191558								TRUE	0.401125	TRUE	1	45		N	N
234	J18	FALSE	27	Tbp	UNKNOWN	FAM	NFQ-MGB	28.7641	28.8996	0.191558								TRUE	0.401125	TRUE	1	45		N	N
18	A18	FALSE	4	Tbp	UNKNOWN	FAM	NFQ-MGB	28.9522	28.9684	0.0230466								TRUE	0.401125	TRUE	1	45		N	N
42	B18	FALSE	4	Tbp	UNKNOWN	FAM	NFQ-MGB	28.9847	28.9684	0.0230466								TRUE	0.401125	TRUE	1	45		N	N
66	C18	FALSE	41	Tbp	UNKNOWN	FAM	NFQ-MGB	30.2274	30.2732	0.0648171								TRUE	0.401125	TRUE	1	45		N	N
90	D18	FALSE	41	Tbp	UNKNOWN	FAM	NFQ-MGB	30.319	30.2732	0.0648171								TRUE	0.401125	TRUE	1	45		N	N
258	K18	FALSE	42	Tbp	UNKNOWN	FAM	NFQ-MGB	29.0584	29.007	0.072618								TRUE	0.401125	TRUE	1	45		N	N
282	L18	FALSE	42	Tbp	UNKNOWN	FAM	NFQ-MGB	28.9557	29.007	0.072618								TRUE	0.401125	TRUE	1	45		N	N
306	M18	FALSE	52	Tbp	UNKNOWN	FAM	NFQ-MGB	29.1464	29.0943	0.0736376								TRUE	0.401125	TRUE	1	45		N	N
330	N18	FALSE	52	Tbp	UNKNOWN	FAM	NFQ-MGB	29.0423	29.0943	0.0736376								TRUE	0.401125	TRUE	1	45		N	N
354	O18	FALSE	ntc	Tbp	NTC	FAM	NFQ-MGB	Undetermined										TRUE	0.401125	TRUE	1	45		N	N
378	P18	FALSE	ntc	Tbp	NTC	FAM	NFQ-MGB	Undetermined										TRUE	0.401125	TRUE	1	45		N	N
19	A19	FALSE	1	Ubc	UNKNOWN	FAM	NFQ-MGB	21.0711	21.0855	0.0204449								TRUE	0.384967	TRUE	1	45		N	N
43	B19	FALSE	1	Ubc	UNKNOWN	FAM	NFQ-MGB	21.1	21.0855	0.0204449								TRUE	0.384967	TRUE	1	45		N	N
67	C19	FALSE	11	Ubc	UNKNOWN	FAM	NFQ-MGB	21.1883	21.2033	0.0211705								TRUE	0.384967	TRUE	1	45		N	N
91	D19	FALSE	11	Ubc	UNKNOWN	FAM	NFQ-MGB	21.2183	21.2033	0.0211705								TRUE	0.384967	TRUE	1	45		N	N
259	K19	FALSE	12	Ubc	UNKNOWN	FAM	NFQ-MGB	21.5032	21.4875	0.022267								TRUE	0.384967	TRUE	1	45		N	N
283	L19	FALSE	12	Ubc	UNKNOWN	FAM	NFQ-MGB	21.4718	21.4875	0.022267								TRUE	0.384967	TRUE	1	45		N	N
115	E19	FALSE	13	Ubc	UNKNOWN	FAM	NFQ-MGB	21.2924	21.4517	0.225331								TRUE	0.384967	TRUE	1	45		N	N
139	F19	FALSE	13	Ubc	UNKNOWN	FAM	NFQ-MGB	21.611	21.4517	0.225331								TRUE	0.384967	TRUE	1	45		N	N
307	M19	FALSE	14	Ubc	UNKNOWN	FAM	NFQ-MGB	21.4245	21.5323	0.15245								TRUE	0.384967	TRUE	1	45		N	N
331	N19	FALSE	14	Ubc	UNKNOWN	FAM	NFQ-MGB	21.6401	21.5323	0.15245								TRUE	0.384967	TRUE	1	45		N	N
116	E20	FALSE	16	Ubc	UNKNOWN	FAM	NFQ-MGB	21.6439	21.643	0.00128666								TRUE	0.384967	TRUE	1	45		N	N
140	F20	FALSE	16	Ubc	UNKNOWN	FAM	NFQ-MGB	21.6421	21.643	0.00128666								TRUE	0.384967	TRUE	1	45		N	N
211	I19	FALSE	2	Ubc	UNKNOWN	FAM	NFQ-MGB	21.0322	21.032	0.000350662								TRUE	0.384967	TRUE	1	45		N	N
235	J19	FALSE	2	Ubc	UNKNOWN	FAM	NFQ-MGB	21.0317	21.032	0.000350662								TRUE	0.384967	TRUE	1	45		N	N
163	G19	FALSE	23	Ubc	UNKNOWN	FAM	NFQ-MGB	21.5463	21.5219	0.0346009								TRUE	0.384967	TRUE	1	45		N	N
187	H19	FALSE	23	Ubc	UNKNOWN	FAM	NFQ-MGB	21.4974	21.5219	0.0346009								TRUE	0.384967	TRUE	1	45		N	N
355	O19	FALSE	24	Ubc	UNKNOWN	FAM	NFQ-MGB	21.1778	21.2128	0.0493907								TRUE	0.384967	TRUE	1	45		N	N
379	P19	FALSE	24	Ubc	UNKNOWN	FAM	NFQ-MGB	21.2477	21.2128	0.0493907								TRUE	0.384967	TRUE	1	45		N	N
164	G20	FALSE	25	Ubc	UNKNOWN	FAM	NFQ-MGB	21.5996	21.574	0.0360858								TRUE	0.384967	TRUE	1	45		N	N
188	H20	FALSE	25	Ubc	UNKNOWN	FAM	NFQ-MGB	21.5485	21.574	0.0360858								TRUE	0.384967	TRUE	1	45		N	N
212	I20	FALSE	27	Ubc	UNKNOWN	FAM	NFQ-MGB	21.1613	21.0712	0.127417								TRUE	0.384967	TRUE	1	45		N	N
236	J20	FALSE	27	Ubc	UNKNOWN	FAM	NFQ-MGB	20.9811	21.0712	0.127417								TRUE	0.384967	TRUE	1	45		N	N
20	A20	FALSE	4	Ubc	UNKNOWN	FAM	NFQ-MGB	21.132	21.1834	0.0725802								TRUE	0.384967	TRUE	1	45		N	N
44	B20	FALSE	4	Ubc	UNKNOWN	FAM	NFQ-MGB	21.2347	21.1834	0.0725802								TRUE	0.384967	TRUE	1	45		N	N
68	C20	FALSE	41	Ubc	UNKNOWN	FAM	NFQ-MGB	21.6742	21.7322	0.0820171								TRUE	0.384967	TRUE	1	45		N	N
92	D20	FALSE	41	Ubc	UNKNOWN	FAM	NFQ-MGB	21.7902	21.7322	0.0820171								TRUE	0.384967	TRUE	1	45		N	N
260	K20	FALSE	42	Ubc	UNKNOWN	FAM	NFQ-MGB	21.0218	21.1093	0.123743								TRUE	0.384967	TRUE	1	45		N	N
284	L20	FALSE	42	Ubc	UNKNOWN	FAM	NFQ-MGB	21.1968	21.1093	0.123743								TRUE	0.384967	TRUE	1	45		N	N
308	M20	FALSE	52	Ubc	UNKNOWN	FAM	NFQ-MGB	21.1726	21.0751	0.137871								TRUE	0.384967	TRUE	1	45		N	N
332	N20	FALSE	52	Ubc	UNKNOWN	FAM	NFQ-MGB	20.9776	21.0751	0.137871								TRUE	0.384967	TRUE	1	45		N	N
356	O20	FALSE	ntc	Ubc	NTC	FAM	NFQ-MGB	Undetermined										TRUE	0.384967	TRUE	1	45		N	N
380	P20	FALSE	ntc	Ubc	NTC	FAM	NFQ-MGB	Undetermined										TRUE	0.384967	TRUE	1	45		N	N

## Sheet: Sample Setup - Plate 2
Block Type	384-Well Block
Calibration Background is expired	No
Calibration Background performed on	01-08-2019
Calibration Normalization FAM-ROX is expired	No
Calibration Normalization FAM-ROX performed on	11-29-2018
Calibration Normalization VIC-ROX is expired	No
Calibration Normalization VIC-ROX performed on	11-29-2018
Calibration Pure Dye FAM is expired	No
Calibration Pure Dye FAM performed on	11-29-2018
Calibration Pure Dye NED is expired	No
Calibration Pure Dye NED performed on	11-29-2018
Calibration Pure Dye ROX is expired	No
Calibration Pure Dye ROX performed on	11-29-2018
Calibration Pure Dye SYBR is expired	No
Calibration Pure Dye SYBR performed on	11-29-2018
Calibration Pure Dye TAMRA is expired	No
Calibration Pure Dye TAMRA performed on	11-29-2018
Calibration Pure Dye VIC is expired	No
Calibration Pure Dye VIC performed on	11-29-2018
Calibration ROI is expired	No
Calibration ROI performed on	11-29-2018
Calibration Uniformity is expired	No
Calibration Uniformity performed on	11-29-2018
Chemistry	TAQMAN
Date Created	2019-02-15 11:36:14 AM CET
Date Modified	2019-02-15 12:44:24 PM CET
Experiment Barcode
Experiment Comment
Experiment File Name	D:\Applied Biosystems\QuantStudio Real-Time PCR Software\User Files\Experiments\Heidi\18-23 test af HKG cortex pl 2 15-2-19.eds
Experiment Name	18-23 test af HKG cortex pl 2 15-2-19
Experiment Run Start Time	2019-02-15 14:06:49 PM CET
Experiment Run Stop Time	2019-02-15 14:57:38 PM CET
Experiment Type	Standard Curve
Instrument Name	278871455
Instrument Serial Number	278871455
Instrument Type	QuantStudio(TM) 7 Flex System
Passive Reference	ROX
Quantification Cycle Method	Ct
Signal Smoothing On	true
Stage/ Cycle where Analysis is performed	Stage 2, Step 2
User Name
Well	Well Position	Sample Name	Sample Color	Biogroup Name	Biogroup Color	Target Name	Target Color	Task	Reporter	Quencher	Quantity	Comments
1	A1	63	RGB(176,23,31)			beta actin	RGB(238,234,234)	UNKNOWN	FAM	NFQ-MGB
2	A2	102	RGB(0,245,255)			beta actin	RGB(238,234,234)	UNKNOWN	FAM	NFQ-MGB
3	A3	63	RGB(176,23,31)			B2m	RGB(255,204,255)	UNKNOWN	FAM	NFQ-MGB
4	A4	102	RGB(0,245,255)			B2m	RGB(255,204,255)	UNKNOWN	FAM	NFQ-MGB
5	A5	63	RGB(176,23,31)			Gapdh	RGB(51,102,255)	UNKNOWN	FAM	NFQ-MGB
6	A6	102	RGB(0,245,255)			Gapdh	RGB(51,102,255)	UNKNOWN	FAM	NFQ-MGB
7	A7	63	RGB(176,23,31)			Hprt	RGB(51,153,102)	UNKNOWN	FAM	NFQ-MGB
8	A8	102	RGB(0,245,255)			Hprt	RGB(51,153,102)	UNKNOWN	FAM	NFQ-MGB
9	A9	63	RGB(176,23,31)			Sdha	RGB(255,255,153)	UNKNOWN	FAM	NFQ-MGB
10	A10	102	RGB(0,245,255)			Sdha	RGB(255,255,153)	UNKNOWN	FAM	NFQ-MGB
11	A11	63	RGB(176,23,31)			Rpl13a	RGB(255,153,204)	UNKNOWN	FAM	NFQ-MGB
12	A12	102	RGB(0,245,255)			Rpl13a	RGB(255,153,204)	UNKNOWN	FAM	NFQ-MGB
13	A13	63	RGB(176,23,31)			Rps18	RGB(0,204,255)	UNKNOWN	FAM	NFQ-MGB
14	A14	102	RGB(0,245,255)			Rps18	RGB(0,204,255)	UNKNOWN	FAM	NFQ-MGB
15	A15	63	RGB(176,23,31)			Rps29	RGB(255,0,0)	UNKNOWN	FAM	NFQ-MGB
16	A16	102	RGB(0,245,255)			Rps29	RGB(255,0,0)	UNKNOWN	FAM	NFQ-MGB
17	A17	63	RGB(176,23,31)			Tbp	RGB(192,192,192)	UNKNOWN	FAM	NFQ-MGB
18	A18	102	RGB(0,245,255)			Tbp	RGB(192,192,192)	UNKNOWN	FAM	NFQ-MGB
19	A19	63	RGB(176,23,31)			Ubc	RGB(238,238,0)	UNKNOWN	FAM	NFQ-MGB
20	A20	102	RGB(0,245,255)			Ubc	RGB(238,238,0)	UNKNOWN	FAM	NFQ-MGB
21	A21	63	RGB(176,23,31)			Dio2	RGB(255,204,0)	UNKNOWN	FAM	NFQ-MGB
22	A22	102	RGB(0,245,255)			Dio2	RGB(255,204,0)	UNKNOWN	FAM	NFQ-MGB
23	A23	63	RGB(176,23,31)			Parv	RGB(204,204,255)	UNKNOWN	FAM	NFQ-MGB
24	A24	102	RGB(0,245,255)			Parv	RGB(204,204,255)	UNKNOWN	FAM	NFQ-MGB
25	B1	63	RGB(176,23,31)			beta actin	RGB(238,234,234)	UNKNOWN	FAM	NFQ-MGB
26	B2	102	RGB(0,245,255)			beta actin	RGB(238,234,234)	UNKNOWN	FAM	NFQ-MGB
27	B3	63	RGB(176,23,31)			B2m	RGB(255,204,255)	UNKNOWN	FAM	NFQ-MGB
28	B4	102	RGB(0,245,255)			B2m	RGB(255,204,255)	UNKNOWN	FAM	NFQ-MGB
29	B5	63	RGB(176,23,31)			Gapdh	RGB(51,102,255)	UNKNOWN	FAM	NFQ-MGB
30	B6	102	RGB(0,245,255)			Gapdh	RGB(51,102,255)	UNKNOWN	FAM	NFQ-MGB
31	B7	63	RGB(176,23,31)			Hprt	RGB(51,153,102)	UNKNOWN	FAM	NFQ-MGB
32	B8	102	RGB(0,245,255)			Hprt	RGB(51,153,102)	UNKNOWN	FAM	NFQ-MGB
33	B9	63	RGB(176,23,31)			Sdha	RGB(255,255,153)	UNKNOWN	FAM	NFQ-MGB
34	B10	102	RGB(0,245,255)			Sdha	RGB(255,255,153)	UNKNOWN	FAM	NFQ-MGB
35	B11	63	RGB(176,23,31)			Rpl13a	RGB(255,153,204)	UNKNOWN	FAM	NFQ-MGB
36	B12	102	RGB(0,245,255)			Rpl13a	RGB(255,153,204)	UNKNOWN	FAM	NFQ-MGB
37	B13	63	RGB(176,23,31)			Rps18	RGB(0,204,255)	UNKNOWN	FAM	NFQ-MGB
38	B14	102	RGB(0,245,255)			Rps18	RGB(0,204,255)	UNKNOWN	FAM	NFQ-MGB
39	B15	63	RGB(176,23,31)			Rps29	RGB(255,0,0)	UNKNOWN	FAM	NFQ-MGB
40	B16	102	RGB(0,245,255)			Rps29	RGB(255,0,0)	UNKNOWN	FAM	NFQ-MGB
41	B17	63	RGB(176,23,31)			Tbp	RGB(192,192,192)	UNKNOWN	FAM	NFQ-MGB
42	B18	102	RGB(0,245,255)			Tbp	RGB(192,192,192)	UNKNOWN	FAM	NFQ-MGB
43	B19	63	RGB(176,23,31)			Ubc	RGB(238,238,0)	UNKNOWN	FAM	NFQ-MGB
44	B20	102	RGB(0,245,255)			Ubc	RGB(238,238,0)	UNKNOWN	FAM	NFQ-MGB
45	B21	63	RGB(176,23,31)			Dio2	RGB(255,204,0)	UNKNOWN	FAM	NFQ-MGB
46	B22	102	RGB(0,245,255)			Dio2	RGB(255,204,0)	UNKNOWN	FAM	NFQ-MGB
47	B23	63	RGB(176,23,31)			Parv	RGB(204,204,255)	UNKNOWN	FAM	NFQ-MGB
48	B24	102	RGB(0,245,255)			Parv	RGB(204,204,255)	UNKNOWN	FAM	NFQ-MGB
49	C1	29	RGB(0,0,255)			beta actin	RGB(238,234,234)	UNKNOWN	FAM	NFQ-MGB
50	C2	71	RGB(238,220,130)			beta actin	RGB(238,234,234)	UNKNOWN	FAM	NFQ-MGB
51	C3	29	RGB(0,0,255)			B2m	RGB(255,204,255)	UNKNOWN	FAM	NFQ-MGB
52	C4	71	RGB(238,220,130)			B2m	RGB(255,204,255)	UNKNOWN	FAM	NFQ-MGB
53	C5	29	RGB(0,0,255)			Gapdh	RGB(51,102,255)	UNKNOWN	FAM	NFQ-MGB
54	C6	71	RGB(238,220,130)			Gapdh	RGB(51,102,255)	UNKNOWN	FAM	NFQ-MGB
55	C7	29	RGB(0,0,255)			Hprt	RGB(51,153,102)	UNKNOWN	FAM	NFQ-MGB
56	C8	71	RGB(238,220,130)			Hprt	RGB(51,153,102)	UNKNOWN	FAM	NFQ-MGB
57	C9	29	RGB(0,0,255)			Sdha	RGB(255,255,153)	UNKNOWN	FAM	NFQ-MGB
58	C10	71	RGB(238,220,130)			Sdha	RGB(255,255,153)	UNKNOWN	FAM	NFQ-MGB
59	C11	29	RGB(0,0,255)			Rpl13a	RGB(255,153,204)	UNKNOWN	FAM	NFQ-MGB
60	C12	71	RGB(238,220,130)			Rpl13a	RGB(255,153,204)	UNKNOWN	FAM	NFQ-MGB
61	C13	29	RGB(0,0,255)			Rps18	RGB(0,204,255)	UNKNOWN	FAM	NFQ-MGB
62	C14	71	RGB(238,220,130)			Rps18	RGB(0,204,255)	UNKNOWN	FAM	NFQ-MGB
63	C15	29	RGB(0,0,255)			Rps29	RGB(255,0,0)	UNKNOWN	FAM	NFQ-MGB
64	C16	71	RGB(238,220,130)			Rps29	RGB(255,0,0)	UNKNOWN	FAM	NFQ-MGB
65	C17	29	RGB(0,0,255)			Tbp	RGB(192,192,192)	UNKNOWN	FAM	NFQ-MGB
66	C18	71	RGB(238,220,130)			Tbp	RGB(192,192,192)	UNKNOWN	FAM	NFQ-MGB
67	C19	29	RGB(0,0,255)			Ubc	RGB(238,238,0)	UNKNOWN	FAM	NFQ-MGB
68	C20	71	RGB(238,220,130)			Ubc	RGB(238,238,0)	UNKNOWN	FAM	NFQ-MGB
69	C21	29	RGB(0,0,255)			Dio2	RGB(255,204,0)	UNKNOWN	FAM	NFQ-MGB
70	C22	71	RGB(238,220,130)			Dio2	RGB(255,204,0)	UNKNOWN	FAM	NFQ-MGB
71	C23	29	RGB(0,0,255)			Parv	RGB(204,204,255)	UNKNOWN	FAM	NFQ-MGB
72	C24	71	RGB(238,220,130)			Parv	RGB(204,204,255)	UNKNOWN	FAM	NFQ-MGB
73	D1	29	RGB(0,0,255)			beta actin	RGB(238,234,234)	UNKNOWN	FAM	NFQ-MGB
74	D2	71	RGB(238,220,130)			beta actin	RGB(238,234,234)	UNKNOWN	FAM	NFQ-MGB
75	D3	29	RGB(0,0,255)			B2m	RGB(255,204,255)	UNKNOWN	FAM	NFQ-MGB
76	D4	71	RGB(238,220,130)			B2m	RGB(255,204,255)	UNKNOWN	FAM	NFQ-MGB
77	D5	29	RGB(0,0,255)			Gapdh	RGB(51,102,255)	UNKNOWN	FAM	NFQ-MGB
78	D6	71	RGB(238,220,130)			Gapdh	RGB(51,102,255)	UNKNOWN	FAM	NFQ-MGB
79	D7	29	RGB(0,0,255)			Hprt	RGB(51,153,102)	UNKNOWN	FAM	NFQ-MGB
80	D8	71	RGB(238,220,130)			Hprt	RGB(51,153,102)	UNKNOWN	FAM	NFQ-MGB
81	D9	29	RGB(0,0,255)			Sdha	RGB(255,255,153)	UNKNOWN	FAM	NFQ-MGB
82	D10	71	RGB(238,220,130)			Sdha	RGB(255,255,153)	UNKNOWN	FAM	NFQ-MGB
83	D11	29	RGB(0,0,255)			Rpl13a	RGB(255,153,204)	UNKNOWN	FAM	NFQ-MGB
84	D12	71	RGB(238,220,130)			Rpl13a	RGB(255,153,204)	UNKNOWN	FAM	NFQ-MGB
85	D13	29	RGB(0,0,255)			Rps18	RGB(0,204,255)	UNKNOWN	FAM	NFQ-MGB
86	D14	71	RGB(238,220,130)			Rps18	RGB(0,204,255)	UNKNOWN	FAM	NFQ-MGB
87	D15	29	RGB(0,0,255)			Rps29	RGB(255,0,0)	UNKNOWN	FAM	NFQ-MGB
88	D16	71	RGB(238,220,130)			Rps29	RGB(255,0,0)	UNKNOWN	FAM	NFQ-MGB
89	D17	29	RGB(0,0,255)			Tbp	RGB(192,192,192)	UNKNOWN	FAM	NFQ-MGB
90	D18	71	RGB(238,220,130)			Tbp	RGB(192,192,192)	UNKNOWN	FAM	NFQ-MGB
91	D19	29	RGB(0,0,255)			Ubc	RGB(238,238,0)	UNKNOWN	FAM	NFQ-MGB
92	D20	71	RGB(238,220,130)			Ubc	RGB(238,238,0)	UNKNOWN	FAM	NFQ-MGB
93	D21	29	RGB(0,0,255)			Dio2	RGB(255,204,0)	UNKNOWN	FAM	NFQ-MGB
94	D22	71	RGB(238,220,130)			Dio2	RGB(255,204,0)	UNKNOWN	FAM	NFQ-MGB
95	D23	29	RGB(0,0,255)			Parv	RGB(204,204,255)	UNKNOWN	FAM	NFQ-MGB
96	D24	71	RGB(238,220,130)			Parv	RGB(204,204,255)	UNKNOWN	FAM	NFQ-MGB
97	E1	45	RGB(0,139,69)			beta actin	RGB(238,234,234)	UNKNOWN	FAM	NFQ-MGB
98	E2	82	RGB(238,238,0)			beta actin	RGB(238,234,234)	UNKNOWN	FAM	NFQ-MGB
99	E3	45	RGB(0,139,69)			B2m	RGB(255,204,255)	UNKNOWN	FAM	NFQ-MGB
100	E4	82	RGB(238,238,0)			B2m	RGB(255,204,255)	UNKNOWN	FAM	NFQ-MGB
101	E5	45	RGB(0,139,69)			Gapdh	RGB(51,102,255)	UNKNOWN	FAM	NFQ-MGB
102	E6	82	RGB(238,238,0)			Gapdh	RGB(51,102,255)	UNKNOWN	FAM	NFQ-MGB
103	E7	45	RGB(0,139,69)			Hprt	RGB(51,153,102)	UNKNOWN	FAM	NFQ-MGB
104	E8	82	RGB(238,238,0)			Hprt	RGB(51,153,102)	UNKNOWN	FAM	NFQ-MGB
105	E9	45	RGB(0,139,69)			Sdha	RGB(255,255,153)	UNKNOWN	FAM	NFQ-MGB
106	E10	82	RGB(238,238,0)			Sdha	RGB(255,255,153)	UNKNOWN	FAM	NFQ-MGB
107	E11	45	RGB(0,139,69)			Rpl13a	RGB(255,153,204)	UNKNOWN	FAM	NFQ-MGB
108	E12	82	RGB(238,238,0)			Rpl13a	RGB(255,153,204)	UNKNOWN	FAM	NFQ-MGB
109	E13	45	RGB(0,139,69)			Rps18	RGB(0,204,255)	UNKNOWN	FAM	NFQ-MGB
110	E14	82	RGB(238,238,0)			Rps18	RGB(0,204,255)	UNKNOWN	FAM	NFQ-MGB
111	E15	45	RGB(0,139,69)			Rps29	RGB(255,0,0)	UNKNOWN	FAM	NFQ-MGB
112	E16	82	RGB(238,238,0)			Rps29	RGB(255,0,0)	UNKNOWN	FAM	NFQ-MGB
113	E17	45	RGB(0,139,69)			Tbp	RGB(192,192,192)	UNKNOWN	FAM	NFQ-MGB
114	E18	82	RGB(238,238,0)			Tbp	RGB(192,192,192)	UNKNOWN	FAM	NFQ-MGB
115	E19	45	RGB(0,139,69)			Ubc	RGB(238,238,0)	UNKNOWN	FAM	NFQ-MGB
116	E20	82	RGB(238,238,0)			Ubc	RGB(238,238,0)	UNKNOWN	FAM	NFQ-MGB
117	E21	45	RGB(0,139,69)			Dio2	RGB(255,204,0)	UNKNOWN	FAM	NFQ-MGB
118	E22	82	RGB(238,238,0)			Dio2	RGB(255,204,0)	UNKNOWN	FAM	NFQ-MGB
119	E23	45	RGB(0,139,69)			Parv	RGB(204,204,255)	UNKNOWN	FAM	NFQ-MGB
120	E24	82	RGB(238,238,0)			Parv	RGB(204,204,255)	UNKNOWN	FAM	NFQ-MGB
121	F1	45	RGB(0,139,69)			beta actin	RGB(238,234,234)	UNKNOWN	FAM	NFQ-MGB
122	F2	82	RGB(238,238,0)			beta actin	RGB(238,234,234)	UNKNOWN	FAM	NFQ-MGB
123	F3	45	RGB(0,139,69)			B2m	RGB(255,204,255)	UNKNOWN	FAM	NFQ-MGB
124	F4	82	RGB(238,238,0)			B2m	RGB(255,204,255)	UNKNOWN	FAM	NFQ-MGB
125	F5	45	RGB(0,139,69)			Gapdh	RGB(51,102,255)	UNKNOWN	FAM	NFQ-MGB
126	F6	82	RGB(238,238,0)			Gapdh	RGB(51,102,255)	UNKNOWN	FAM	NFQ-MGB
127	F7	45	RGB(0,139,69)			Hprt	RGB(51,153,102)	UNKNOWN	FAM	NFQ-MGB
128	F8	82	RGB(238,238,0)			Hprt	RGB(51,153,102)	UNKNOWN	FAM	NFQ-MGB
129	F9	45	RGB(0,139,69)			Sdha	RGB(255,255,153)	UNKNOWN	FAM	NFQ-MGB
130	F10	82	RGB(238,238,0)			Sdha	RGB(255,255,153)	UNKNOWN	FAM	NFQ-MGB
131	F11	45	RGB(0,139,69)			Rpl13a	RGB(255,153,204)	UNKNOWN	FAM	NFQ-MGB
132	F12	82	RGB(238,238,0)			Rpl13a	RGB(255,153,204)	UNKNOWN	FAM	NFQ-MGB
133	F13	45	RGB(0,139,69)			Rps18	RGB(0,204,255)	UNKNOWN	FAM	NFQ-MGB
134	F14	82	RGB(238,238,0)			Rps18	RGB(0,204,255)	UNKNOWN	FAM	NFQ-MGB
135	F15	45	RGB(0,139,69)			Rps29	RGB(255,0,0)	UNKNOWN	FAM	NFQ-MGB
136	F16	82	RGB(238,238,0)			Rps29	RGB(255,0,0)	UNKNOWN	FAM	NFQ-MGB
137	F17	45	RGB(0,139,69)			Tbp	RGB(192,192,192)	UNKNOWN	FAM	NFQ-MGB
138	F18	82	RGB(238,238,0)			Tbp	RGB(192,192,192)	UNKNOWN	FAM	NFQ-MGB
139	F19	45	RGB(0,139,69)			Ubc	RGB(238,238,0)	UNKNOWN	FAM	NFQ-MGB
140	F20	82	RGB(238,238,0)			Ubc	RGB(238,238,0)	UNKNOWN	FAM	NFQ-MGB
141	F21	45	RGB(0,139,69)			Dio2	RGB(255,204,0)	UNKNOWN	FAM	NFQ-MGB
142	F22	82	RGB(238,238,0)			Dio2	RGB(255,204,0)	UNKNOWN	FAM	NFQ-MGB
143	F23	45	RGB(0,139,69)			Parv	RGB(204,204,255)	UNKNOWN	FAM	NFQ-MGB
144	F24	82	RGB(238,238,0)			Parv	RGB(204,204,255)	UNKNOWN	FAM	NFQ-MGB
145	G1	53	RGB(255,127,0)			beta actin	RGB(238,234,234)	UNKNOWN	FAM	NFQ-MGB
146	G2	51	RGB(142,142,56)			beta actin	RGB(238,234,234)	UNKNOWN	FAM	NFQ-MGB
147	G3	53	RGB(255,127,0)			B2m	RGB(255,204,255)	UNKNOWN	FAM	NFQ-MGB
148	G4	51	RGB(142,142,56)			B2m	RGB(255,204,255)	UNKNOWN	FAM	NFQ-MGB
149	G5	53	RGB(255,127,0)			Gapdh	RGB(51,102,255)	UNKNOWN	FAM	NFQ-MGB
150	G6	51	RGB(142,142,56)			Gapdh	RGB(51,102,255)	UNKNOWN	FAM	NFQ-MGB
151	G7	53	RGB(255,127,0)			Hprt	RGB(51,153,102)	UNKNOWN	FAM	NFQ-MGB
152	G8	51	RGB(142,142,56)			Hprt	RGB(51,153,102)	UNKNOWN	FAM	NFQ-MGB
153	G9	53	RGB(255,127,0)			Sdha	RGB(255,255,153)	UNKNOWN	FAM	NFQ-MGB
154	G10	51	RGB(142,142,56)			Sdha	RGB(255,255,153)	UNKNOWN	FAM	NFQ-MGB
155	G11	53	RGB(255,127,0)			Rpl13a	RGB(255,153,204)	UNKNOWN	FAM	NFQ-MGB
156	G12	51	RGB(142,142,56)			Rpl13a	RGB(255,153,204)	UNKNOWN	FAM	NFQ-MGB
157	G13	53	RGB(255,127,0)			Rps18	RGB(0,204,255)	UNKNOWN	FAM	NFQ-MGB
158	G14	51	RGB(142,142,56)			Rps18	RGB(0,204,255)	UNKNOWN	FAM	NFQ-MGB
159	G15	53	RGB(255,127,0)			Rps29	RGB(255,0,0)	UNKNOWN	FAM	NFQ-MGB
160	G16	51	RGB(142,142,56)			Rps29	RGB(255,0,0)	UNKNOWN	FAM	NFQ-MGB
161	G17	53	RGB(255,127,0)			Tbp	RGB(192,192,192)	UNKNOWN	FAM	NFQ-MGB
162	G18	51	RGB(142,142,56)			Tbp	RGB(192,192,192)	UNKNOWN	FAM	NFQ-MGB
163	G19	53	RGB(255,127,0)			Ubc	RGB(238,238,0)	UNKNOWN	FAM	NFQ-MGB
164	G20	51	RGB(142,142,56)			Ubc	RGB(238,238,0)	UNKNOWN	FAM	NFQ-MGB
165	G21	53	RGB(255,127,0)			Dio2	RGB(255,204,0)	UNKNOWN	FAM	NFQ-MGB
166	G22	51	RGB(142,142,56)			Dio2	RGB(255,204,0)	UNKNOWN	FAM	NFQ-MGB
167	G23	53	RGB(255,127,0)			Parv	RGB(204,204,255)	UNKNOWN	FAM	NFQ-MGB
168	G24	51	RGB(142,142,56)			Parv	RGB(204,204,255)	UNKNOWN	FAM	NFQ-MGB
169	H1	53	RGB(255,127,0)			beta actin	RGB(238,234,234)	UNKNOWN	FAM	NFQ-MGB
170	H2	51	RGB(142,142,56)			beta actin	RGB(238,234,234)	UNKNOWN	FAM	NFQ-MGB
171	H3	53	RGB(255,127,0)			B2m	RGB(255,204,255)	UNKNOWN	FAM	NFQ-MGB
172	H4	51	RGB(142,142,56)			B2m	RGB(255,204,255)	UNKNOWN	FAM	NFQ-MGB
173	H5	53	RGB(255,127,0)			Gapdh	RGB(51,102,255)	UNKNOWN	FAM	NFQ-MGB
174	H6	51	RGB(142,142,56)			Gapdh	RGB(51,102,255)	UNKNOWN	FAM	NFQ-MGB
175	H7	53	RGB(255,127,0)			Hprt	RGB(51,153,102)	UNKNOWN	FAM	NFQ-MGB
176	H8	51	RGB(142,142,56)			Hprt	RGB(51,153,102)	UNKNOWN	FAM	NFQ-MGB
177	H9	53	RGB(255,127,0)			Sdha	RGB(255,255,153)	UNKNOWN	FAM	NFQ-MGB
178	H10	51	RGB(142,142,56)			Sdha	RGB(255,255,153)	UNKNOWN	FAM	NFQ-MGB
179	H11	53	RGB(255,127,0)			Rpl13a	RGB(255,153,204)	UNKNOWN	FAM	NFQ-MGB
180	H12	51	RGB(142,142,56)			Rpl13a	RGB(255,153,204)	UNKNOWN	FAM	NFQ-MGB
181	H13	53	RGB(255,127,0)			Rps18	RGB(0,204,255)	UNKNOWN	FAM	NFQ-MGB
182	H14	51	RGB(142,142,56)			Rps18	RGB(0,204,255)	UNKNOWN	FAM	NFQ-MGB
183	H15	53	RGB(255,127,0)			Rps29	RGB(255,0,0)	UNKNOWN	FAM	NFQ-MGB
184	H16	51	RGB(142,142,56)			Rps29	RGB(255,0,0)	UNKNOWN	FAM	NFQ-MGB
185	H17	53	RGB(255,127,0)			Tbp	RGB(192,192,192)	UNKNOWN	FAM	NFQ-MGB
186	H18	51	RGB(142,142,56)			Tbp	RGB(192,192,192)	UNKNOWN	FAM	NFQ-MGB
187	H19	53	RGB(255,127,0)			Ubc	RGB(238,238,0)	UNKNOWN	FAM	NFQ-MGB
188	H20	51	RGB(142,142,56)			Ubc	RGB(238,238,0)	UNKNOWN	FAM	NFQ-MGB
189	H21	53	RGB(255,127,0)			Dio2	RGB(255,204,0)	UNKNOWN	FAM	NFQ-MGB
190	H22	51	RGB(142,142,56)			Dio2	RGB(255,204,0)	UNKNOWN	FAM	NFQ-MGB
191	H23	53	RGB(255,127,0)			Parv	RGB(204,204,255)	UNKNOWN	FAM	NFQ-MGB
192	H24	51	RGB(142,142,56)			Parv	RGB(204,204,255)	UNKNOWN	FAM	NFQ-MGB
193	I1	64	RGB(139,137,112)			beta actin	RGB(238,234,234)	UNKNOWN	FAM	NFQ-MGB
194	I2	104	RGB(238,44,44)			beta actin	RGB(238,234,234)	UNKNOWN	FAM	NFQ-MGB
195	I3	64	RGB(139,137,112)			B2m	RGB(255,204,255)	UNKNOWN	FAM	NFQ-MGB
196	I4	104	RGB(238,44,44)			B2m	RGB(255,204,255)	UNKNOWN	FAM	NFQ-MGB
197	I5	64	RGB(139,137,112)			Gapdh	RGB(51,102,255)	UNKNOWN	FAM	NFQ-MGB
198	I6	104	RGB(238,44,44)			Gapdh	RGB(51,102,255)	UNKNOWN	FAM	NFQ-MGB
199	I7	64	RGB(139,137,112)			Hprt	RGB(51,153,102)	UNKNOWN	FAM	NFQ-MGB
200	I8	104	RGB(238,44,44)			Hprt	RGB(51,153,102)	UNKNOWN	FAM	NFQ-MGB
201	I9	64	RGB(139,137,112)			Sdha	RGB(255,255,153)	UNKNOWN	FAM	NFQ-MGB
202	I10	104	RGB(238,44,44)			Sdha	RGB(255,255,153)	UNKNOWN	FAM	NFQ-MGB
203	I11	64	RGB(139,137,112)			Rpl13a	RGB(255,153,204)	UNKNOWN	FAM	NFQ-MGB
204	I12	104	RGB(238,44,44)			Rpl13a	RGB(255,153,204)	UNKNOWN	FAM	NFQ-MGB
205	I13	64	RGB(139,137,112)			Rps18	RGB(0,204,255)	UNKNOWN	FAM	NFQ-MGB
206	I14	104	RGB(238,44,44)			Rps18	RGB(0,204,255)	UNKNOWN	FAM	NFQ-MGB
207	I15	64	RGB(139,137,112)			Rps29	RGB(255,0,0)	UNKNOWN	FAM	NFQ-MGB
208	I16	104	RGB(238,44,44)			Rps29	RGB(255,0,0)	UNKNOWN	FAM	NFQ-MGB
209	I17	64	RGB(139,137,112)			Tbp	RGB(192,192,192)	UNKNOWN	FAM	NFQ-MGB
210	I18	104	RGB(238,44,44)			Tbp	RGB(192,192,192)	UNKNOWN	FAM	NFQ-MGB
211	I19	64	RGB(139,137,112)			Ubc	RGB(238,238,0)	UNKNOWN	FAM	NFQ-MGB
212	I20	104	RGB(238,44,44)			Ubc	RGB(238,238,0)	UNKNOWN	FAM	NFQ-MGB
213	I21	64	RGB(139,137,112)			Dio2	RGB(255,204,0)	UNKNOWN	FAM	NFQ-MGB
214	I22	104	RGB(238,44,44)			Dio2	RGB(255,204,0)	UNKNOWN	FAM	NFQ-MGB
215	I23	64	RGB(139,137,112)			Parv	RGB(204,204,255)	UNKNOWN	FAM	NFQ-MGB
216	I24	104	RGB(238,44,44)			Parv	RGB(204,204,255)	UNKNOWN	FAM	NFQ-MGB
217	J1	64	RGB(139,137,112)			beta actin	RGB(238,234,234)	UNKNOWN	FAM	NFQ-MGB
218	J2	104	RGB(238,44,44)			beta actin	RGB(238,234,234)	UNKNOWN	FAM	NFQ-MGB
219	J3	64	RGB(139,137,112)			B2m	RGB(255,204,255)	UNKNOWN	FAM	NFQ-MGB
220	J4	104	RGB(238,44,44)			B2m	RGB(255,204,255)	UNKNOWN	FAM	NFQ-MGB
221	J5	64	RGB(139,137,112)			Gapdh	RGB(51,102,255)	UNKNOWN	FAM	NFQ-MGB
222	J6	104	RGB(238,44,44)			Gapdh	RGB(51,102,255)	UNKNOWN	FAM	NFQ-MGB
223	J7	64	RGB(139,137,112)			Hprt	RGB(51,153,102)	UNKNOWN	FAM	NFQ-MGB
224	J8	104	RGB(238,44,44)			Hprt	RGB(51,153,102)	UNKNOWN	FAM	NFQ-MGB
225	J9	64	RGB(139,137,112)			Sdha	RGB(255,255,153)	UNKNOWN	FAM	NFQ-MGB
226	J10	104	RGB(238,44,44)			Sdha	RGB(255,255,153)	UNKNOWN	FAM	NFQ-MGB
227	J11	64	RGB(139,137,112)			Rpl13a	RGB(255,153,204)	UNKNOWN	FAM	NFQ-MGB
228	J12	104	RGB(238,44,44)			Rpl13a	RGB(255,153,204)	UNKNOWN	FAM	NFQ-MGB
229	J13	64	RGB(139,137,112)			Rps18	RGB(0,204,255)	UNKNOWN	FAM	NFQ-MGB
230	J14	104	RGB(238,44,44)			Rps18	RGB(0,204,255)	UNKNOWN	FAM	NFQ-MGB
231	J15	64	RGB(139,137,112)			Rps29	RGB(255,0,0)	UNKNOWN	FAM	NFQ-MGB
232	J16	104	RGB(238,44,44)			Rps29	RGB(255,0,0)	UNKNOWN	FAM	NFQ-MGB
233	J17	64	RGB(139,137,112)			Tbp	RGB(192,192,192)	UNKNOWN	FAM	NFQ-MGB
234	J18	104	RGB(238,44,44)			Tbp	RGB(192,192,192)	UNKNOWN	FAM	NFQ-MGB
235	J19	64	RGB(139,137,112)			Ubc	RGB(238,238,0)	UNKNOWN	FAM	NFQ-MGB
236	J20	104	RGB(238,44,44)			Ubc	RGB(238,238,0)	UNKNOWN	FAM	NFQ-MGB
237	J21	64	RGB(139,137,112)			Dio2	RGB(255,204,0)	UNKNOWN	FAM	NFQ-MGB
238	J22	104	RGB(238,44,44)			Dio2	RGB(255,204,0)	UNKNOWN	FAM	NFQ-MGB
239	J23	64	RGB(139,137,112)			Parv	RGB(204,204,255)	UNKNOWN	FAM	NFQ-MGB
240	J24	104	RGB(238,44,44)			Parv	RGB(204,204,255)	UNKNOWN	FAM	NFQ-MGB
241	K1	31	RGB(238,121,66)			beta actin	RGB(238,234,234)	UNKNOWN	FAM	NFQ-MGB
242	K2
243	K3	31	RGB(238,121,66)			B2m	RGB(255,204,255)	UNKNOWN	FAM	NFQ-MGB
244	K4
245	K5	31	RGB(238,121,66)			Gapdh	RGB(51,102,255)	UNKNOWN	FAM	NFQ-MGB
246	K6
247	K7	31	RGB(238,121,66)			Hprt	RGB(51,153,102)	UNKNOWN	FAM	NFQ-MGB
248	K8
249	K9	31	RGB(238,121,66)			Sdha	RGB(255,255,153)	UNKNOWN	FAM	NFQ-MGB
250	K10
251	K11	31	RGB(238,121,66)			Rpl13a	RGB(255,153,204)	UNKNOWN	FAM	NFQ-MGB
252	K12
253	K13	31	RGB(238,121,66)			Rps18	RGB(0,204,255)	UNKNOWN	FAM	NFQ-MGB
254	K14
255	K15	31	RGB(238,121,66)			Rps29	RGB(255,0,0)	UNKNOWN	FAM	NFQ-MGB
256	K16
257	K17	31	RGB(238,121,66)			Tbp	RGB(192,192,192)	UNKNOWN	FAM	NFQ-MGB
258	K18
259	K19	31	RGB(238,121,66)			Ubc	RGB(238,238,0)	UNKNOWN	FAM	NFQ-MGB
260	K20
261	K21	31	RGB(238,121,66)			Dio2	RGB(255,204,0)	UNKNOWN	FAM	NFQ-MGB
262	K22
263	K23	31	RGB(238,121,66)			Parv	RGB(204,204,255)	UNKNOWN	FAM	NFQ-MGB
264	K24
265	L1	31	RGB(238,121,66)			beta actin	RGB(238,234,234)	UNKNOWN	FAM	NFQ-MGB
266	L2
267	L3	31	RGB(238,121,66)			B2m	RGB(255,204,255)	UNKNOWN	FAM	NFQ-MGB
268	L4
269	L5	31	RGB(238,121,66)			Gapdh	RGB(51,102,255)	UNKNOWN	FAM	NFQ-MGB
270	L6
271	L7	31	RGB(238,121,66)			Hprt	RGB(51,153,102)	UNKNOWN	FAM	NFQ-MGB
272	L8
273	L9	31	RGB(238,121,66)			Sdha	RGB(255,255,153)	UNKNOWN	FAM	NFQ-MGB
274	L10
275	L11	31	RGB(238,121,66)			Rpl13a	RGB(255,153,204)	UNKNOWN	FAM	NFQ-MGB
276	L12
277	L13	31	RGB(238,121,66)			Rps18	RGB(0,204,255)	UNKNOWN	FAM	NFQ-MGB
278	L14
279	L15	31	RGB(238,121,66)			Rps29	RGB(255,0,0)	UNKNOWN	FAM	NFQ-MGB
280	L16
281	L17	31	RGB(238,121,66)			Tbp	RGB(192,192,192)	UNKNOWN	FAM	NFQ-MGB
282	L18
283	L19	31	RGB(238,121,66)			Ubc	RGB(238,238,0)	UNKNOWN	FAM	NFQ-MGB
284	L20
285	L21	31	RGB(238,121,66)			Dio2	RGB(255,204,0)	UNKNOWN	FAM	NFQ-MGB
286	L22
287	L23	31	RGB(238,121,66)			Parv	RGB(204,204,255)	UNKNOWN	FAM	NFQ-MGB
288	L24
289	M1	79	RGB(142,56,142)			beta actin	RGB(238,234,234)	UNKNOWN	FAM	NFQ-MGB
290	M2
291	M3	79	RGB(142,56,142)			B2m	RGB(255,204,255)	UNKNOWN	FAM	NFQ-MGB
292	M4
293	M5	79	RGB(142,56,142)			Gapdh	RGB(51,102,255)	UNKNOWN	FAM	NFQ-MGB
294	M6
295	M7	79	RGB(142,56,142)			Hprt	RGB(51,153,102)	UNKNOWN	FAM	NFQ-MGB
296	M8
297	M9	79	RGB(142,56,142)			Sdha	RGB(255,255,153)	UNKNOWN	FAM	NFQ-MGB
298	M10
299	M11	79	RGB(142,56,142)			Rpl13a	RGB(255,153,204)	UNKNOWN	FAM	NFQ-MGB
300	M12
301	M13	79	RGB(142,56,142)			Rps18	RGB(0,204,255)	UNKNOWN	FAM	NFQ-MGB
302	M14
303	M15	79	RGB(142,56,142)			Rps29	RGB(255,0,0)	UNKNOWN	FAM	NFQ-MGB
304	M16
305	M17	79	RGB(142,56,142)			Tbp	RGB(192,192,192)	UNKNOWN	FAM	NFQ-MGB
306	M18
307	M19	79	RGB(142,56,142)			Ubc	RGB(238,238,0)	UNKNOWN	FAM	NFQ-MGB
308	M20
309	M21	79	RGB(142,56,142)			Dio2	RGB(255,204,0)	UNKNOWN	FAM	NFQ-MGB
310	M22
311	M23	79	RGB(142,56,142)			Parv	RGB(204,204,255)	UNKNOWN	FAM	NFQ-MGB
312	M24
313	N1	79	RGB(142,56,142)			beta actin	RGB(238,234,234)	UNKNOWN	FAM	NFQ-MGB
314	N2
315	N3	79	RGB(142,56,142)			B2m	RGB(255,204,255)	UNKNOWN	FAM	NFQ-MGB
316	N4
317	N5	79	RGB(142,56,142)			Gapdh	RGB(51,102,255)	UNKNOWN	FAM	NFQ-MGB
318	N6
319	N7	79	RGB(142,56,142)			Hprt	RGB(51,153,102)	UNKNOWN	FAM	NFQ-MGB
320	N8
321	N9	79	RGB(142,56,142)			Sdha	RGB(255,255,153)	UNKNOWN	FAM	NFQ-MGB
322	N10
323	N11	79	RGB(142,56,142)			Rpl13a	RGB(255,153,204)	UNKNOWN	FAM	NFQ-MGB
324	N12
325	N13	79	RGB(142,56,142)			Rps18	RGB(0,204,255)	UNKNOWN	FAM	NFQ-MGB
326	N14
327	N15	79	RGB(142,56,142)			Rps29	RGB(255,0,0)	UNKNOWN	FAM	NFQ-MGB
328	N16
329	N17	79	RGB(142,56,142)			Tbp	RGB(192,192,192)	UNKNOWN	FAM	NFQ-MGB
330	N18
331	N19	79	RGB(142,56,142)			Ubc	RGB(238,238,0)	UNKNOWN	FAM	NFQ-MGB
332	N20
333	N21	79	RGB(142,56,142)			Dio2	RGB(255,204,0)	UNKNOWN	FAM	NFQ-MGB
334	N22
335	N23	79	RGB(142,56,142)			Parv	RGB(204,204,255)	UNKNOWN	FAM	NFQ-MGB
336	N24
337	O1	56	RGB(198,113,113)			beta actin	RGB(238,234,234)	UNKNOWN	FAM	NFQ-MGB
338	O2	ntc	RGB(51,161,201)			beta actin	RGB(238,234,234)	NTC	FAM	NFQ-MGB
339	O3	56	RGB(198,113,113)			B2m	RGB(255,204,255)	UNKNOWN	FAM	NFQ-MGB
340	O4	ntc	RGB(51,161,201)			B2m	RGB(255,204,255)	NTC	FAM	NFQ-MGB
341	O5	56	RGB(198,113,113)			Gapdh	RGB(51,102,255)	UNKNOWN	FAM	NFQ-MGB
342	O6	ntc	RGB(51,161,201)			Gapdh	RGB(51,102,255)	NTC	FAM	NFQ-MGB
343	O7	56	RGB(198,113,113)			Hprt	RGB(51,153,102)	UNKNOWN	FAM	NFQ-MGB
344	O8	ntc	RGB(51,161,201)			Hprt	RGB(51,153,102)	NTC	FAM	NFQ-MGB
345	O9	56	RGB(198,113,113)			Sdha	RGB(255,255,153)	UNKNOWN	FAM	NFQ-MGB
346	O10	ntc	RGB(51,161,201)			Sdha	RGB(255,255,153)	NTC	FAM	NFQ-MGB
347	O11	56	RGB(198,113,113)			Rpl13a	RGB(255,153,204)	UNKNOWN	FAM	NFQ-MGB
348	O12	ntc	RGB(51,161,201)			Rpl13a	RGB(255,153,204)	NTC	FAM	NFQ-MGB
349	O13	56	RGB(198,113,113)			Rps18	RGB(0,204,255)	UNKNOWN	FAM	NFQ-MGB
350	O14	ntc	RGB(51,161,201)			Rps18	RGB(0,204,255)	NTC	FAM	NFQ-MGB
351	O15	56	RGB(198,113,113)			Rps29	RGB(255,0,0)	UNKNOWN	FAM	NFQ-MGB
352	O16	ntc	RGB(51,161,201)			Rps29	RGB(255,0,0)	NTC	FAM	NFQ-MGB
353	O17	56	RGB(198,113,113)			Tbp	RGB(192,192,192)	UNKNOWN	FAM	NFQ-MGB
354	O18	ntc	RGB(51,161,201)			Tbp	RGB(192,192,192)	NTC	FAM	NFQ-MGB
355	O19	56	RGB(198,113,113)			Ubc	RGB(238,238,0)	UNKNOWN	FAM	NFQ-MGB
356	O20	ntc	RGB(51,161,201)			Ubc	RGB(238,238,0)	NTC	FAM	NFQ-MGB
357	O21	56	RGB(198,113,113)			Dio2	RGB(255,204,0)	UNKNOWN	FAM	NFQ-MGB
358	O22	ntc	RGB(51,161,201)			Dio2	RGB(255,204,0)	NTC	FAM	NFQ-MGB
359	O23	56	RGB(198,113,113)			Parv	RGB(204,204,255)	UNKNOWN	FAM	NFQ-MGB
360	O24	ntc	RGB(51,161,201)			Parv	RGB(204,204,255)	NTC	FAM	NFQ-MGB
361	P1	56	RGB(198,113,113)			beta actin	RGB(238,234,234)	UNKNOWN	FAM	NFQ-MGB
362	P2	ntc	RGB(51,161,201)			beta actin	RGB(238,234,234)	NTC	FAM	NFQ-MGB
363	P3	56	RGB(198,113,113)			B2m	RGB(255,204,255)	UNKNOWN	FAM	NFQ-MGB
364	P4	ntc	RGB(51,161,201)			B2m	RGB(255,204,255)	NTC	FAM	NFQ-MGB
365	P5	56	RGB(198,113,113)			Gapdh	RGB(51,102,255)	UNKNOWN	FAM	NFQ-MGB
366	P6	ntc	RGB(51,161,201)			Gapdh	RGB(51,102,255)	NTC	FAM	NFQ-MGB
367	P7	56	RGB(198,113,113)			Hprt	RGB(51,153,102)	UNKNOWN	FAM	NFQ-MGB
368	P8	ntc	RGB(51,161,201)			Hprt	RGB(51,153,102)	NTC	FAM	NFQ-MGB
369	P9	56	RGB(198,113,113)			Sdha	RGB(255,255,153)	UNKNOWN	FAM	NFQ-MGB
370	P10	ntc	RGB(51,161,201)			Sdha	RGB(255,255,153)	NTC	FAM	NFQ-MGB
371	P11	56	RGB(198,113,113)			Rpl13a	RGB(255,153,204)	UNKNOWN	FAM	NFQ-MGB
372	P12	ntc	RGB(51,161,201)			Rpl13a	RGB(255,153,204)	NTC	FAM	NFQ-MGB
373	P13	56	RGB(198,113,113)			Rps18	RGB(0,204,255)	UNKNOWN	FAM	NFQ-MGB
374	P14	ntc	RGB(51,161,201)			Rps18	RGB(0,204,255)	NTC	FAM	NFQ-MGB
375	P15	56	RGB(198,113,113)			Rps29	RGB(255,0,0)	UNKNOWN	FAM	NFQ-MGB
376	P16	ntc	RGB(51,161,201)			Rps29	RGB(255,0,0)	NTC	FAM	NFQ-MGB
377	P17	56	RGB(198,113,113)			Tbp	RGB(192,192,192)	UNKNOWN	FAM	NFQ-MGB
378	P18	ntc	RGB(51,161,201)			Tbp	RGB(192,192,192)	NTC	FAM	NFQ-MGB
379	P19	56	RGB(198,113,113)			Ubc	RGB(238,238,0)	UNKNOWN	FAM	NFQ-MGB
380	P20	ntc	RGB(51,161,201)			Ubc	RGB(238,238,0)	NTC	FAM	NFQ-MGB
381	P21	56	RGB(198,113,113)			Dio2	RGB(255,204,0)	UNKNOWN	FAM	NFQ-MGB
382	P22	ntc	RGB(51,161,201)			Dio2	RGB(255,204,0)	NTC	FAM	NFQ-MGB
383	P23	56	RGB(198,113,113)			Parv	RGB(204,204,255)	UNKNOWN	FAM	NFQ-MGB
384	P24	ntc	RGB(51,161,201)			Parv	RGB(204,204,255)	NTC	FAM	NFQ-MGB

## Sheet: Amplification Data - Plate 2
Block Type	384-Well Block
Calibration Background is expired	No
Calibration Background performed on	01-08-2019
Calibration Normalization FAM-ROX is expired	No
Calibration Normalization FAM-ROX performed on	11-29-2018
Calibration Normalization VIC-ROX is expired	No
Calibration Normalization VIC-ROX performed on	11-29-2018
Calibration Pure Dye FAM is expired	No
Calibration Pure Dye FAM performed on	11-29-2018
Calibration Pure Dye NED is expired	No
Calibration Pure Dye NED performed on	11-29-2018
Calibration Pure Dye ROX is expired	No
Calibration Pure Dye ROX performed on	11-29-2018
Calibration Pure Dye SYBR is expired	No
Calibration Pure Dye SYBR performed on	11-29-2018
Calibration Pure Dye TAMRA is expired	No
Calibration Pure Dye TAMRA performed on	11-29-2018
Calibration Pure Dye VIC is expired	No
Calibration Pure Dye VIC performed on	11-29-2018
Calibration ROI is expired	No
Calibration ROI performed on	11-29-2018
Calibration Uniformity is expired	No
Calibration Uniformity performed on	11-29-2018
Chemistry	TAQMAN
Date Created	2019-02-15 11:36:14 AM CET
Date Modified	2019-02-15 12:44:24 PM CET
Experiment Barcode
Experiment Comment
Experiment File Name	D:\Applied Biosystems\QuantStudio Real-Time PCR Software\User Files\Experiments\Heidi\18-23 test af HKG cortex pl 2 15-2-19.eds
Experiment Name	18-23 test af HKG cortex pl 2 15-2-19
Experiment Run Start Time	2019-02-15 14:06:49 PM CET
Experiment Run Stop Time	2019-02-15 14:57:38 PM CET
Experiment Type	Standard Curve
Instrument Name	278871455
Instrument Serial Number	278871455
Instrument Type	QuantStudio(TM) 7 Flex System
Passive Reference	ROX
Quantification Cycle Method	Ct
Signal Smoothing On	true
Stage/ Cycle where Analysis is performed	Stage 2, Step 2
User Name
Well	Cycle	Target Name	Rn	Delta Rn
1	1	beta actin	0.635215	-0.00185985
1	2	beta actin	0.636634	-0.00348688
1	3	beta actin	0.642114	-0.00105167
1	4	beta actin	0.646352	0.000141254
1	5	beta actin	0.650978	0.00172238
1	6	beta actin	0.653176	0.000874745
1	7	beta actin	0.654127	-0.00121947
1	8	beta actin	0.656742	-0.00164957
1	9	beta actin	0.66139	-4.63311e-05
1	10	beta actin	0.666036	0.00155453
1	11	beta actin	0.668244	0.00071732
1	12	beta actin	0.670291	-0.00028112
1	13	beta actin	0.673238	-0.000378814
1	14	beta actin	0.675172	-0.0014905
1	15	beta actin	0.680815	0.00110725
1	16	beta actin	0.691015	0.00826266
1	17	beta actin	0.709142	0.0233448
1	18	beta actin	0.740022	0.0511792
1	19	beta actin	0.79675	0.104862
1	20	beta actin	0.894561	0.199628
1	21	beta actin	1.04729	0.349314
1	22	beta actin	1.26528	0.56426
1	23	beta actin	1.53627	0.832199
1	24	beta actin	1.8392	1.13208
1	25	beta actin	2.1537	1.44354
1	26	beta actin	2.45625	1.74304
1	27	beta actin	2.74596	2.02971
1	28	beta actin	3.02152	2.30223
1	29	beta actin	3.28126	2.55892
1	30	beta actin	3.51129	2.78591
1	31	beta actin	3.72663	2.9982
1	32	beta actin	3.91167	3.18019
1	33	beta actin	4.07438	3.33986
1	34	beta actin	4.22359	3.48602
1	35	beta actin	4.34744	3.60683
1	36	beta actin	4.44449	3.70084
1	37	beta actin	4.54518	3.79848
1	38	beta actin	4.62481	3.87506
1	39	beta actin	4.68574	3.93295
1	40	beta actin	4.74325	3.98742
1	41	beta actin	4.78441	4.02553
1	42	beta actin	4.82181	4.05989
1	43	beta actin	4.85568	4.09071
1	44	beta actin	4.8783	4.11028
1	45	beta actin	4.90468	4.13362
2	1	beta actin	0.601346	-0.00103636
2	2	beta actin	0.602983	-0.00163423
2	3	beta actin	0.603853	-0.00299914
2	4	beta actin	0.605322	-0.00376581
2	5	beta actin	0.61391	0.00258736
2	6	beta actin	0.618058	0.00449999
2	7	beta actin	0.618636	0.00284241
2	8	beta actin	0.619306	0.00127722
2	9	beta actin	0.619883	-0.00038059
2	10	beta actin	0.620657	-0.00184141
2	11	beta actin	0.622968	-0.0017658
2	12	beta actin	0.626322	-0.00064741
2	13	beta actin	0.628867	-0.000336899
2	14	beta actin	0.63197	0.00053008
2	15	beta actin	0.638394	0.00471924
2	16	beta actin	0.647965	0.0120546
2	17	beta actin	0.664344	0.0261993
2	18	beta actin	0.6902	0.0498201
2	19	beta actin	0.738453	0.0958378
2	20	beta actin	0.822961	0.17811
2	21	beta actin	0.960844	0.313758
2	22	beta actin	1.15958	0.510263
2	23	beta actin	1.40925	0.757693
2	24	beta actin	1.6945	1.04071
2	25	beta actin	1.99033	1.3343
2	26	beta actin	2.27857	1.62031
2	27	beta actin	2.5605	1.90001
2	28	beta actin	2.82906	2.16633
2	29	beta actin	3.07172	2.40675
2	30	beta actin	3.29341	2.62621
2	31	beta actin	3.49717	2.82774
2	32	beta actin	3.67586	3.00418
2	33	beta actin	3.84258	3.16868
2	34	beta actin	3.98189	3.30575
2	35	beta actin	4.10334	3.42497
2	36	beta actin	4.20845	3.52784
2	37	beta actin	4.29634	3.61349
2	38	beta actin	4.36063	3.67555
2	39	beta actin	4.42439	3.73707
2	40	beta actin	4.47767	3.78811
2	41	beta actin	4.51756	3.82577
2	42	beta actin	4.56333	3.8693
2	43	beta actin	4.59382	3.89755
2	44	beta actin	4.60847	3.90997
2	45	beta actin	4.62155	3.92082
3	1	B2m	0.787657	-0.00551823
3	2	B2m	0.788339	-0.00623916
3	3	B2m	0.79488	-0.00110149
3	4	B2m	0.796748	-0.000636232
3	5	B2m	0.796651	-0.00213638
3	6	B2m	0.803596	0.00340487
3	7	B2m	0.803553	0.00195909
3	8	B2m	0.805475	0.00247764
3	9	B2m	0.805139	0.000739013
3	10	B2m	0.804907	-0.000896136
3	11	B2m	0.80472	-0.00248593
3	12	B2m	0.80639	-0.00221927
3	13	B2m	0.80915	-0.000862264
3	14	B2m	0.811023	-0.0003917
3	15	B2m	0.813051	0.000232584
3	16	B2m	0.814738	0.000516944
3	17	B2m	0.817024	0.00139926
3	18	B2m	0.823972	0.00694432
3	19	B2m	0.834959	0.0165287
3	20	B2m	0.854696	0.034863
3	21	B2m	0.892285	0.0710485
3	22	B2m	0.96128	0.138641
3	23	B2m	1.09194	0.2679
3	24	B2m	1.2981	0.472651
3	25	B2m	1.57241	0.745556
3	26	B2m	1.88499	1.05673
3	27	B2m	2.20985	1.38019
3	28	B2m	2.52885	1.69779
3	29	B2m	2.81187	1.97941
3	30	B2m	3.07188	2.23802
3	31	B2m	3.29958	2.46431
3	32	B2m	3.48373	2.64706
3	33	B2m	3.64002	2.80195
3	34	B2m	3.77036	2.93089
3	35	B2m	3.87014	3.02926
3	36	B2m	3.95897	3.11668
3	37	B2m	4.02602	3.18234
3	38	B2m	4.086	3.24091
3	39	B2m	4.12804	3.28155
3	40	B2m	4.16487	3.31698
3	41	B2m	4.19944	3.35014
3	42	B2m	4.2189	3.3682
3	43	B2m	4.23917	3.38707
3	44	B2m	4.25886	3.40536
3	45	B2m	4.27084	3.41593
4	1	B2m	0.807551	-0.00666472
4	2	B2m	0.808503	-0.00667553
4	3	B2m	0.814075	-0.0020653
4	4	B2m	0.815125	-0.00197836
4	5	B2m	0.816293	-0.00177238
4	6	B2m	0.819135	0.000107655
4	7	B2m	0.82066	0.000669651
4	8	B2m	0.823956	0.00300411
4	9	B2m	0.825646	0.00373139
4	10	B2m	0.828436	0.00555885
4	11	B2m	0.825671	0.00183128
4	12	B2m	0.822046	-0.00275567
4	13	B2m	0.822676	-0.00308786
4	14	B2m	0.82391	-0.00281584
4	15	B2m	0.825473	-0.00221552
4	16	B2m	0.828892	0.000241306
4	17	B2m	0.83116	0.00154669
4	18	B2m	0.836027	0.00545096
4	19	B2m	0.845948	0.0144102
4	20	B2m	0.863898	0.0313981
4	21	B2m	0.899001	0.0655384
4	22	B2m	0.967868	0.133443
4	23	B2m	1.09233	0.256943
4	24	B2m	1.29234	0.455993
4	25	B2m	1.56874	0.731426
4	26	B2m	1.89108	1.05281
4	27	B2m	2.23143	1.39219
4	28	B2m	2.5603	1.7201
4	29	B2m	2.86587	2.02471
4	30	B2m	3.1434	2.30128
4	31	B2m	3.38346	2.54038
4	32	B2m	3.58637	2.74232
4	33	B2m	3.75623	2.91122
4	34	B2m	3.89554	3.04957
4	35	B2m	4.01521	3.16827
4	36	B2m	4.1068	3.2589
4	37	B2m	4.1844	3.33554
4	38	B2m	4.24718	3.39736
4	39	B2m	4.29115	3.44036
4	40	B2m	4.33014	3.47839
4	41	B2m	4.36177	3.50906
4	42	B2m	4.39758	3.54391
4	43	B2m	4.42004	3.5654
4	44	B2m	4.43731	3.58171
4	45	B2m	4.44614	3.58958
5	1	Gapdh	-0.441292	-0.0185441
5	2	Gapdh	-0.442824	-0.0129617
5	3	Gapdh	-0.443114	-0.00613722
5	4	Gapdh	-0.443704	0.000386564
5	5	Gapdh	-0.447699	0.00350618
5	6	Gapdh	-0.456993	0.00132679
5	7	Gapdh	-0.46844	-0.00300566
5	8	Gapdh	-0.478423	-0.00587491
5	9	Gapdh	-0.47857	0.00109287
5	10	Gapdh	-0.469752	0.0170253
5	11	Gapdh	-0.487479	0.00641253
5	12	Gapdh	-0.505063	-0.0040567
5	13	Gapdh	-0.515047	-0.00692676
5	14	Gapdh	-0.518984	-0.00374897
5	15	Gapdh	-0.517295	0.00505419
5	16	Gapdh	-0.508408	0.0210556
5	17	Gapdh	-0.488548	0.04803
5	18	Gapdh	-0.449745	0.0939483
5	19	Gapdh	-0.382732	0.168075
5	20	Gapdh	-0.266627	0.291295
5	21	Gapdh	-0.0838717	0.481165
5	22	Gapdh	0.175133	0.747283
5	23	Gapdh	0.503996	1.08326
5	24	Gapdh	0.87481	1.46119
5	25	Gapdh	1.25283	1.84632
5	26	Gapdh	1.62958	2.23019
5	27	Gapdh	1.97909	2.58682
5	28	Gapdh	2.29213	2.90697
5	29	Gapdh	2.57532	3.19727
5	30	Gapdh	2.82523	3.4543
5	31	Gapdh	3.03776	3.67394
5	32	Gapdh	3.21927	3.86257
5	33	Gapdh	3.3529	4.00331
5	34	Gapdh	3.46143	4.11895
5	35	Gapdh	3.54145	4.20609
5	36	Gapdh	3.59032	4.26207
5	37	Gapdh	3.63046	4.30933
5	38	Gapdh	3.6614	4.34738
5	39	Gapdh	3.68907	4.38217
5	40	Gapdh	3.71315	4.41336
5	41	Gapdh	3.73642	4.44374
5	42	Gapdh	3.75111	4.46555
5	43	Gapdh	3.7588	4.48035
5	44	Gapdh	3.7597	4.48836
5	45	Gapdh	3.7766	4.51238
6	1	Gapdh	0.671119	0.000594493
6	2	Gapdh	0.671958	-0.000156987
6	3	Gapdh	0.675793	0.00208762
6	4	Gapdh	0.67802	0.00272391
6	5	Gapdh	0.677056	0.000169633
6	6	Gapdh	0.677281	-0.00119476
6	7	Gapdh	0.676339	-0.00372765
6	8	Gapdh	0.677983	-0.00367345
6	9	Gapdh	0.685193	0.00194597
6	10	Gapdh	0.685447	0.000610367
6	11	Gapdh	0.686303	-0.000124006
6	12	Gapdh	0.687051	-0.000966384
6	13	Gapdh	0.688722	-0.000886081
6	14	Gapdh	0.691215	1.70047e-05
6	15	Gapdh	0.695806	0.00301782
6	16	Gapdh	0.702595	0.00821691
6	17	Gapdh	0.717382	0.0214137
6	18	Gapdh	0.741513	0.0439541
6	19	Gapdh	0.78926	0.090111
6	20	Gapdh	0.869008	0.168268
6	21	Gapdh	0.994225	0.291895
6	22	Gapdh	1.17994	0.476017
6	23	Gapdh	1.42898	0.723466
6	24	Gapdh	1.71801	1.01091
6	25	Gapdh	2.02721	1.31852
6	26	Gapdh	2.33181	1.62153
6	27	Gapdh	2.62038	1.9085
6	28	Gapdh	2.88884	2.17538
6	29	Gapdh	3.13646	2.42141
6	30	Gapdh	3.35124	2.6346
6	31	Gapdh	3.53339	2.81515
6	32	Gapdh	3.68635	2.96653
6	33	Gapdh	3.81149	3.09008
6	34	Gapdh	3.90842	3.18542
6	35	Gapdh	3.98292	3.25833
6	36	Gapdh	4.03408	3.3079
6	37	Gapdh	4.06683	3.33906
6	38	Gapdh	4.0927	3.36333
6	39	Gapdh	4.12034	3.38938
6	40	Gapdh	4.13979	3.40725
6	41	Gapdh	4.15777	3.42363
6	42	Gapdh	4.17178	3.43606
6	43	Gapdh	4.18407	3.44676
6	44	Gapdh	4.19553	3.45663
6	45	Gapdh	4.19908	3.45859
7	1	Hprt	0.753805	-0.0001367
7	2	Hprt	0.754625	-0.00133673
7	3	Hprt	0.756655	-0.0013266
7	4	Hprt	0.759398	-0.000603778
7	5	Hprt	0.762337	0.000314963
7	6	Hprt	0.764844	0.000802166
7	7	Hprt	0.763695	-0.00236714
7	8	Hprt	0.765219	-0.00286282
7	9	Hprt	0.766089	-0.00401313
7	10	Hprt	0.769138	-0.00298442
7	11	Hprt	0.779809	0.00566719
7	12	Hprt	0.786465	0.0103026
7	13	Hprt	0.784053	0.00587055
7	14	Hprt	0.781789	0.00158712
7	15	Hprt	0.78111	-0.00111179
7	16	Hprt	0.781931	-0.00231068
7	17	Hprt	0.783882	-0.00238024
7	18	Hprt	0.785897	-0.0023846
7	19	Hprt	0.788344	-0.00195766
7	20	Hprt	0.79208	-0.000241766
7	21	Hprt	0.801428	0.00708644
7	22	Hprt	0.817638	0.0212763
7	23	Hprt	0.851601	0.0532187
7	24	Hprt	0.921921	0.121519
7	25	Hprt	1.06542	0.262996
7	26	Hprt	1.30773	0.503287
7	27	Hprt	1.62866	0.822202
7	28	Hprt	1.97581	1.16733
7	29	Hprt	2.32201	1.51151
7	30	Hprt	2.65525	1.84273
7	31	Hprt	2.94769	2.13315
7	32	Hprt	3.20831	2.39175
7	33	Hprt	3.43414	2.61556
7	34	Hprt	3.61391	2.79331
7	35	Hprt	3.77022	2.9476
7	36	Hprt	3.90531	3.08066
7	37	Hprt	4.0131	3.18644
7	38	Hprt	4.08785	3.25917
7	39	Hprt	4.15578	3.32508
7	40	Hprt	4.21336	3.38063
7	41	Hprt	4.26736	3.43262
7	42	Hprt	4.31039	3.47363
7	43	Hprt	4.34099	3.50221
7	44	Hprt	4.36275	3.52195
7	45	Hprt	4.37914	3.53632
8	1	Hprt	0.754461	-0.0051076
8	2	Hprt	0.755142	-0.00566259
8	3	Hprt	0.757009	-0.00503031
8	4	Hprt	0.760641	-0.00263367
8	5	Hprt	0.763704	-0.00080644
8	6	Hprt	0.766098	0.000352327
8	7	Hprt	0.767796	0.000814793
8	8	Hprt	0.768982	0.000765553
8	9	Hprt	0.77319	0.00373863
8	10	Hprt	0.776829	0.00614224
8	11	Hprt	0.775743	0.00382135
8	12	Hprt	0.775162	0.00200429
8	13	Hprt	0.773237	-0.0011556
8	14	Hprt	0.77395	-0.00167762
8	15	Hprt	0.775325	-0.00153803
8	16	Hprt	0.776894	-0.00120443
8	17	Hprt	0.778168	-0.00116546
8	18	Hprt	0.779221	-0.00134779
8	19	Hprt	0.780725	-0.00107982
8	20	Hprt	0.785339	0.00229863
8	21	Hprt	0.793728	0.00945237
8	22	Hprt	0.807349	0.0218387
8	23	Hprt	0.831939	0.0451935
8	24	Hprt	0.883796	0.0958147
8	25	Hprt	0.994894	0.205677
8	26	Hprt	1.20025	0.409795
8	27	Hprt	1.4989	0.70721
8	28	Hprt	1.84641	1.05349
8	29	Hprt	2.20076	1.4066
8	30	Hprt	2.5338	1.73841
8	31	Hprt	2.83608	2.03946
8	32	Hprt	3.10491	2.30705
8	33	Hprt	3.3402	2.5411
8	34	Hprt	3.55194	2.7516
8	35	Hprt	3.72316	2.92159
8	36	Hprt	3.87227	3.06947
8	37	Hprt	3.98692	3.18288
8	38	Hprt	4.0773	3.27202
8	39	Hprt	4.15613	3.34962
8	40	Hprt	4.22658	3.41883
8	41	Hprt	4.27807	3.46909
8	42	Hprt	4.31252	3.5023
8	43	Hprt	4.34995	3.5385
8	44	Hprt	4.38157	3.56888
8	45	Hprt	4.39478	3.58086
9	1	Sdha	0.636129	-0.00332095
9	2	Sdha	0.636355	-0.00445062
9	3	Sdha	0.639186	-0.00297604
9	4	Sdha	0.642932	-0.000586953
9	5	Sdha	0.644412	-0.000462838
9	6	Sdha	0.64544	-0.000791242
9	7	Sdha	0.646253	-0.0013341
9	8	Sdha	0.649473	0.000529334
9	9	Sdha	0.653575	0.00327516
9	10	Sdha	0.656439	0.00478246
9	11	Sdha	0.655595	0.00258211
9	12	Sdha	0.655891	0.0015217
9	13	Sdha	0.655777	5.19897e-05
9	14	Sdha	0.65609	-0.000991372
9	15	Sdha	0.656461	-0.00197668
9	16	Sdha	0.657215	-0.00257903
9	17	Sdha	0.658754	-0.0023959
9	18	Sdha	0.663858	0.0013514
9	19	Sdha	0.670472	0.00660962
9	20	Sdha	0.680898	0.0156793
9	21	Sdha	0.70054	0.0339648
9	22	Sdha	0.739157	0.0712254
9	23	Sdha	0.81217	0.142882
9	24	Sdha	0.940635	0.269991
9	25	Sdha	1.14073	0.468727
9	26	Sdha	1.40441	0.731049
9	27	Sdha	1.7129	1.03819
9	28	Sdha	2.03865	1.36258
9	29	Sdha	2.35603	1.6786
9	30	Sdha	2.66485	1.98607
9	31	Sdha	2.95375	2.27361
9	32	Sdha	3.2066	2.52511
9	33	Sdha	3.43774	2.75488
9	34	Sdha	3.6481	2.96389
9	35	Sdha	3.83053	3.14496
9	36	Sdha	3.98837	3.30145
9	37	Sdha	4.12856	3.44029
9	38	Sdha	4.24436	3.55473
9	39	Sdha	4.33072	3.63974
9	40	Sdha	4.40662	3.71428
9	41	Sdha	4.47055	3.77685
9	42	Sdha	4.52613	3.83107
9	43	Sdha	4.57566	3.87925
9	44	Sdha	4.61069	3.91292
9	45	Sdha	4.63468	3.93555
10	1	Sdha	0.649396	-0.00167917
10	2	Sdha	0.649686	-0.00282403
10	3	Sdha	0.65238	-0.00156408
10	4	Sdha	0.654438	-0.000940402
10	5	Sdha	0.657029	0.000215959
10	6	Sdha	0.658542	0.000294251
10	7	Sdha	0.660193	0.000510706
10	8	Sdha	0.660104	-0.0010127
10	9	Sdha	0.660136	-0.00241534
10	10	Sdha	0.667137	0.00315093
10	11	Sdha	0.671796	0.00637599
10	12	Sdha	0.668826	0.00197094
10	13	Sdha	0.668375	8.56715e-05
10	14	Sdha	0.668598	-0.00112594
10	15	Sdha	0.66847	-0.00268827
10	16	Sdha	0.66859	-0.00400276
10	17	Sdha	0.672132	-0.00189523
10	18	Sdha	0.675414	-4.81061e-05
10	19	Sdha	0.679985	0.00308838
10	20	Sdha	0.68881	0.0104787
10	21	Sdha	0.707345	0.0275792
10	22	Sdha	0.742403	0.0612025
10	23	Sdha	0.80805	0.125415
10	24	Sdha	0.921931	0.237862
10	25	Sdha	1.10688	0.421372
10	26	Sdha	1.36552	0.678586
10	27	Sdha	1.67151	0.983139
10	28	Sdha	1.99929	1.30948
10	29	Sdha	2.32881	1.63757
10	30	Sdha	2.63838	1.9457
10	31	Sdha	2.92949	2.23537
10	32	Sdha	3.19257	2.49702
10	33	Sdha	3.43594	2.73896
10	34	Sdha	3.64829	2.94987
10	35	Sdha	3.83564	3.13579
10	36	Sdha	3.99575	3.29447
10	37	Sdha	4.13632	3.4336
10	38	Sdha	4.25245	3.54829
10	39	Sdha	4.35	3.64441
10	40	Sdha	4.43693	3.72991
10	41	Sdha	4.50421	3.79575
10	42	Sdha	4.55561	3.84572
10	43	Sdha	4.60888	3.89756
10	44	Sdha	4.66193	3.94917
10	45	Sdha	4.69389	3.97969
11	1	Rpl13a	0.503872	0.00440651
11	2	Rpl13a	0.503562	0.00294641
11	3	Rpl13a	0.503243	0.00147713
11	4	Rpl13a	0.503843	0.000927668
11	5	Rpl13a	0.503986	-7.87823e-05
11	6	Rpl13a	0.505809	0.000593532
11	7	Rpl13a	0.506952	0.00058701
11	8	Rpl13a	0.50619	-0.00132543
11	9	Rpl13a	0.505671	-0.00299373
11	10	Rpl13a	0.506225	-0.00358974
11	11	Rpl13a	0.511502	0.000536779
11	12	Rpl13a	0.51405	0.00193538
11	13	Rpl13a	0.514458	0.00119327
11	14	Rpl13a	0.515115	0.000700018
11	15	Rpl13a	0.515344	-0.000220243
11	16	Rpl13a	0.515822	-0.000892192
11	17	Rpl13a	0.517389	-0.000474807
11	18	Rpl13a	0.520638	0.00162415
11	19	Rpl13a	0.526829	0.00666536
11	20	Rpl13a	0.538155	0.0168409
11	21	Rpl13a	0.5561	0.0336356
11	22	Rpl13a	0.586254	0.0626398
11	23	Rpl13a	0.639261	0.114497
11	24	Rpl13a	0.719915	0.194001
11	25	Rpl13a	0.833178	0.306114
11	26	Rpl13a	0.977411	0.449197
11	27	Rpl13a	1.14636	0.617001
11	28	Rpl13a	1.33253	0.802013
11	29	Rpl13a	1.52592	0.994258
11	30	Rpl13a	1.7191	1.18629
11	31	Rpl13a	1.90953	1.37556
11	32	Rpl13a	2.09818	1.56307
11	33	Rpl13a	2.26958	1.73332
11	34	Rpl13a	2.43336	1.89595
11	35	Rpl13a	2.58367	2.0451
11	36	Rpl13a	2.72061	2.18089
11	37	Rpl13a	2.84064	2.29978
11	38	Rpl13a	2.95351	2.4115
11	39	Rpl13a	3.05364	2.51048
11	40	Rpl13a	3.13341	2.5891
11	41	Rpl13a	3.2094	2.66394
11	42	Rpl13a	3.28203	2.73542
11	43	Rpl13a	3.3469	2.79914
11	44	Rpl13a	3.40128	2.85236
11	45	Rpl13a	3.44323	2.89317
12	1	Rpl13a	0.494048	0.00366185
12	2	Rpl13a	0.493907	0.00257965
12	3	Rpl13a	0.493847	0.00157975
12	4	Rpl13a	0.494567	0.00135884
12	5	Rpl13a	0.49457	0.000420995
12	6	Rpl13a	0.494689	-0.000400559
12	7	Rpl13a	0.495329	-0.000701377
12	8	Rpl13a	0.496305	-0.000665786
12	9	Rpl13a	0.496868	-0.00104403
12	10	Rpl13a	0.498495	-0.000358153
12	11	Rpl13a	0.498012	-0.00178136
12	12	Rpl13a	0.500115	-0.00061876
12	13	Rpl13a	0.501646	-2.92041e-05
12	14	Rpl13a	0.502799	0.000183711
12	15	Rpl13a	0.503288	-0.000268384
12	16	Rpl13a	0.504175	-0.000322319
12	17	Rpl13a	0.505729	0.000291258
12	18	Rpl13a	0.508734	0.00235537
12	19	Rpl13a	0.5143	0.00698106
12	20	Rpl13a	0.523314	0.0150544
12	21	Rpl13a	0.540109	0.0309086
12	22	Rpl13a	0.570239	0.0600978
12	23	Rpl13a	0.619671	0.108589
12	24	Rpl13a	0.696486	0.184463
12	25	Rpl13a	0.804697	0.291734
12	26	Rpl13a	0.941813	0.427909
12	27	Rpl13a	1.10561	0.590764
12	28	Rpl13a	1.2864	0.770617
12	29	Rpl13a	1.47181	0.955088
12	30	Rpl13a	1.65839	1.14072
12	31	Rpl13a	1.83802	1.31941
12	32	Rpl13a	2.01052	1.49097
12	33	Rpl13a	2.17624	1.65575
12	34	Rpl13a	2.32815	1.80672
12	35	Rpl13a	2.46871	1.94634
12	36	Rpl13a	2.59327	2.06996
12	37	Rpl13a	2.70731	2.18306
12	38	Rpl13a	2.81742	2.29222
12	39	Rpl13a	2.91365	2.38752
12	40	Rpl13a	2.99948	2.47241
12	41	Rpl13a	3.07467	2.54665
12	42	Rpl13a	3.14434	2.61538
12	43	Rpl13a	3.20674	2.67685
12	44	Rpl13a	3.26232	2.73148
12	45	Rpl13a	3.30984	2.77807
13	1	Rps18	0.542874	0.00461803
13	2	Rps18	0.542918	0.00311829
13	3	Rps18	0.54276	0.00141536
13	4	Rps18	0.543491	0.000602085
13	5	Rps18	0.544889	0.000456086
13	6	Rps18	0.545221	-0.000755882
13	7	Rps18	0.544879	-0.00264245
13	8	Rps18	0.54565	-0.00341609
13	9	Rps18	0.553057	0.00244755
13	10	Rps18	0.555009	0.00285438
13	11	Rps18	0.554529	0.000830423
13	12	Rps18	0.55382	-0.00142278
13	13	Rps18	0.554771	-0.00201593
13	14	Rps18	0.55804	-0.000291595
13	15	Rps18	0.561814	0.00193884
13	16	Rps18	0.566095	0.00467485
13	17	Rps18	0.576361	0.0133969
13	18	Rps18	0.595771	0.0312628
13	19	Rps18	0.635339	0.0692867
13	20	Rps18	0.706184	0.138588
13	21	Rps18	0.834693	0.265552
13	22	Rps18	1.04764	0.476951
13	23	Rps18	1.36461	0.792382
13	24	Rps18	1.77512	1.20135
13	25	Rps18	2.23943	1.66412
13	26	Rps18	2.69901	2.12215
13	27	Rps18	3.11442	2.53602
13	28	Rps18	3.47028	2.89033
13	29	Rps18	3.7572	3.1757
13	30	Rps18	3.98396	3.40092
13	31	Rps18	4.15928	3.5747
13	32	Rps18	4.29586	3.70974
13	33	Rps18	4.40116	3.81349
13	34	Rps18	4.48306	3.89384
13	35	Rps18	4.54625	3.95548
13	36	Rps18	4.60426	4.01195
13	37	Rps18	4.64657	4.05272
13	38	Rps18	4.67304	4.07764
13	39	Rps18	4.69974	4.1028
13	40	Rps18	4.72373	4.12525
13	41	Rps18	4.7445	4.14447
13	42	Rps18	4.7606	4.15903
13	43	Rps18	4.77493	4.17182
13	44	Rps18	4.7885	4.18384
13	45	Rps18	4.80183	4.19562
14	1	Rps18	0.52711	0.00184513
14	2	Rps18	0.527172	0.000549578
14	3	Rps18	0.52826	0.000280895
14	4	Rps18	0.529349	1.27488e-05
14	5	Rps18	0.532027	0.00133277
14	6	Rps18	0.533444	0.00139281
14	7	Rps18	0.534149	0.000740984
14	8	Rps18	0.53417	-0.000595099
14	9	Rps18	0.533576	-0.00254702
14	10	Rps18	0.533434	-0.00404558
14	11	Rps18	0.539713	0.00087587
14	12	Rps18	0.540312	0.000117416
14	13	Rps18	0.541221	-0.000330558
14	14	Rps18	0.544088	0.0011793
14	15	Rps18	0.545851	0.00158546
14	16	Rps18	0.550572	0.00494885
14	17	Rps18	0.560872	0.0138918
14	18	Rps18	0.579322	0.0309848
14	19	Rps18	0.616212	0.0665172
14	20	Rps18	0.68549	0.134438
14	21	Rps18	0.808671	0.256263
14	22	Rps18	1.01588	0.462115
14	23	Rps18	1.32672	0.771593
14	24	Rps18	1.73212	1.17564
14	25	Rps18	2.1877	1.62986
14	26	Rps18	2.64187	2.08268
14	27	Rps18	3.05095	2.4904
14	28	Rps18	3.39158	2.82967
14	29	Rps18	3.67638	3.11311
14	30	Rps18	3.90892	3.3443
14	31	Rps18	4.08118	3.5152
14	32	Rps18	4.21264	3.6453
14	33	Rps18	4.31753	3.74884
14	34	Rps18	4.393	3.82295
14	35	Rps18	4.44886	3.87745
14	36	Rps18	4.49927	3.92651
14	37	Rps18	4.54365	3.96953
14	38	Rps18	4.57009	3.99461
14	39	Rps18	4.59514	4.01831
14	40	Rps18	4.62288	4.04469
14	41	Rps18	4.63993	4.06037
14	42	Rps18	4.65189	4.07098
14	43	Rps18	4.67096	4.08869
14	44	Rps18	4.68824	4.10462
14	45	Rps18	4.69108	4.1061
15	1	Rps29	0.968416	-0.00093201
15	2	Rps29	0.968765	-0.00301702
15	3	Rps29	0.971515	-0.00270032
15	4	Rps29	0.97708	0.000430859
15	5	Rps29	0.980516	0.00143278
15	6	Rps29	0.981	-0.000516392
15	7	Rps29	0.981181	-0.00276907
15	8	Rps29	0.983378	-0.00300633
15	9	Rps29	0.99162	0.00280246
15	10	Rps29	0.996184	0.00493246
15	11	Rps29	0.996792	0.00310691
15	12	Rps29	0.997906	0.00178681
15	13	Rps29	0.998987	0.000434521
15	14	Rps29	0.99991	-0.00107637
15	15	Rps29	1.00068	-0.00273515
15	16	Rps29	1.00373	-0.00212317
15	17	Rps29	1.01252	0.00423661
15	18	Rps29	1.02505	0.014328
15	19	Rps29	1.04637	0.0332172
15	20	Rps29	1.09024	0.0746496
15	21	Rps29	1.18079	0.16277
15	22	Rps29	1.34917	0.328714
15	23	Rps29	1.60826	0.585367
15	24	Rps29	1.93437	0.909051
15	25	Rps29	2.29077	1.26301
15	26	Rps29	2.62086	1.59066
15	27	Rps29	2.89639	1.86376
15	28	Rps29	3.11056	2.07551
15	29	Rps29	3.25693	2.21944
15	30	Rps29	3.35965	2.31973
15	31	Rps29	3.43874	2.39638
15	32	Rps29	3.49809	2.4533
15	33	Rps29	3.54299	2.49576
15	34	Rps29	3.58009	2.53043
15	35	Rps29	3.60328	2.55118
15	36	Rps29	3.63203	2.57751
15	37	Rps29	3.65361	2.59665
15	38	Rps29	3.67683	2.61744
15	39	Rps29	3.69564	2.63382
15	40	Rps29	3.70154	2.63728
15	41	Rps29	3.70901	2.64231
15	42	Rps29	3.72033	2.6512
15	43	Rps29	3.73155	2.65999
15	44	Rps29	3.74004	2.66604
15	45	Rps29	3.74304	2.66661
16	1	Rps29	0.959247	0.00105497
16	2	Rps29	0.959588	-0.00121798
16	3	Rps29	0.961865	-0.00155433
16	4	Rps29	0.96651	0.000477661
16	5	Rps29	0.970459	0.00181299
16	6	Rps29	0.971088	-0.000170765
16	7	Rps29	0.974165	0.000292787
16	8	Rps29	0.975045	-0.00144009
16	9	Rps29	0.975986	-0.00311283
16	10	Rps29	0.983627	0.00191501
16	11	Rps29	0.988933	0.00460765
16	12	Rps29	0.98773	0.000791054
16	13	Rps29	0.988366	-0.00118603
16	14	Rps29	0.989947	-0.00221807
16	15	Rps29	0.993664	-0.00111431
16	16	Rps29	0.996622	-0.000770145
16	17	Rps29	1.00167	0.00166942
16	18	Rps29	1.01128	0.00866534
16	19	Rps29	1.03167	0.0264393
16	20	Rps29	1.07293	0.0650819
16	21	Rps29	1.15291	0.142449
16	22	Rps29	1.3047	0.29163
16	23	Rps29	1.54883	0.53315
16	24	Rps29	1.86451	0.846213
16	25	Rps29	2.20999	1.18908
16	26	Rps29	2.54445	1.52092
16	27	Rps29	2.83084	1.8047
16	28	Rps29	3.05284	2.02409
16	29	Rps29	3.21479	2.18342
16	30	Rps29	3.33022	2.29624
16	31	Rps29	3.41163	2.37504
16	32	Rps29	3.47031	2.4311
16	33	Rps29	3.51494	2.47312
16	34	Rps29	3.55004	2.50561
16	35	Rps29	3.5834	2.53636
16	36	Rps29	3.60821	2.55855
16	37	Rps29	3.62386	2.57159
16	38	Rps29	3.646	2.59111
16	39	Rps29	3.66793	2.61043
16	40	Rps29	3.68544	2.62533
16	41	Rps29	3.69573	2.63301
16	42	Rps29	3.70221	2.63688
16	43	Rps29	3.71018	2.64223
16	44	Rps29	3.72067	2.65011
16	45	Rps29	3.73071	2.65754
17	1	Tbp	0.384359	0.000522298
17	2	Tbp	0.385038	0.000534594
17	3	Tbp	0.385791	0.000619876
17	4	Tbp	0.386047	0.000208263
17	5	Tbp	0.386812	0.000306032
17	6	Tbp	0.387464	0.000290016
17	7	Tbp	0.387819	-2.16389e-05
17	8	Tbp	0.388508	-9.98154e-07
17	9	Tbp	0.388236	-0.000940231
17	10	Tbp	0.38842	-0.00142382
17	11	Tbp	0.39208	0.00156949
17	12	Tbp	0.392299	0.00112062
17	13	Tbp	0.392536	0.000689907
17	14	Tbp	0.39226	-0.000253319
17	15	Tbp	0.392067	-0.00111384
17	16	Tbp	0.392373	-0.00147518
17	17	Tbp	0.393207	-0.00130916
17	18	Tbp	0.394662	-0.000520874
17	19	Tbp	0.395405	-0.000445963
17	20	Tbp	0.395538	-0.000979854
17	21	Tbp	0.397385	0.000199829
17	22	Tbp	0.401334	0.00348084
17	23	Tbp	0.40759	0.00906936
17	24	Tbp	0.418214	0.0190258
17	25	Tbp	0.435553	0.0356978
17	26	Tbp	0.466738	0.066215
17	27	Tbp	0.525976	0.124785
17	28	Tbp	0.632517	0.230659
17	29	Tbp	0.815624	0.413099
17	30	Tbp	1.09977	0.696579
17	31	Tbp	1.48858	1.08472
17	32	Tbp	1.94348	1.53896
17	33	Tbp	2.40961	2.00441
17	34	Tbp	2.84901	2.44315
17	35	Tbp	3.22779	2.82126
17	36	Tbp	3.53719	3.12999
17	37	Tbp	3.77736	3.3695
17	38	Tbp	3.96111	3.55258
17	39	Tbp	4.10292	3.69372
17	40	Tbp	4.21391	3.80404
17	41	Tbp	4.29526	3.88472
17	42	Tbp	4.34403	3.93282
17	43	Tbp	4.37816	3.96629
17	44	Tbp	4.40988	3.99734
17	45	Tbp	4.43228	4.01908
18	1	Tbp	0.384001	0.00182551
18	2	Tbp	0.384134	0.00131984
18	3	Tbp	0.383999	0.000547324
18	4	Tbp	0.383951	-0.000139276
18	5	Tbp	0.384963	0.000234551
18	6	Tbp	0.385536	0.000169449
18	7	Tbp	0.38615	0.000145266
18	8	Tbp	0.386528	-0.000114475
18	9	Tbp	0.3862	-0.00108083
18	10	Tbp	0.386462	-0.00145725
18	11	Tbp	0.390053	0.00149594
18	12	Tbp	0.39109	0.00189486
18	13	Tbp	0.390641	0.00080769
18	14	Tbp	0.390722	0.000250045
18	15	Tbp	0.390301	-0.000809322
18	16	Tbp	0.390893	-0.000854993
18	17	Tbp	0.391601	-0.00078518
18	18	Tbp	0.391526	-0.00149908
18	19	Tbp	0.391508	-0.0021551
18	20	Tbp	0.393276	-0.0010254
18	21	Tbp	0.39587	0.000930605
18	22	Tbp	0.399022	0.00344516
18	23	Tbp	0.404188	0.00797236
18	24	Tbp	0.412067	0.0152134
18	25	Tbp	0.428291	0.0307997
18	26	Tbp	0.45679	0.0586597
18	27	Tbp	0.509389	0.110621
18	28	Tbp	0.604563	0.205157
18	29	Tbp	0.769457	0.369413
18	30	Tbp	1.0352	0.634515
18	31	Tbp	1.40604	1.00472
18	32	Tbp	1.84799	1.44603
18	33	Tbp	2.31583	1.91324
18	34	Tbp	2.75489	2.35166
18	35	Tbp	3.14091	2.73704
18	36	Tbp	3.46102	3.0565
18	37	Tbp	3.70696	3.30181
18	38	Tbp	3.89304	3.48725
18	39	Tbp	4.03431	3.62788
18	40	Tbp	4.14057	3.73351
18	41	Tbp	4.22274	3.81504
18	42	Tbp	4.27682	3.86848
18	43	Tbp	4.31322	3.90424
18	44	Tbp	4.33977	3.93015
18	45	Tbp	4.35876	3.94851
19	1	Ubc	0.699637	0.00409368
19	2	Ubc	0.70004	0.00199936
19	3	Ubc	0.703429	0.00289123
19	4	Ubc	0.706068	0.0030334
19	5	Ubc	0.70691	0.00137782
19	6	Ubc	0.707685	-0.000344145
19	7	Ubc	0.707698	-0.00282828
19	8	Ubc	0.708294	-0.00472996
19	9	Ubc	0.710958	-0.004563
19	10	Ubc	0.716243	-0.00177522
19	11	Ubc	0.72151	0.000993961
19	12	Ubc	0.72536	0.00234705
19	13	Ubc	0.726152	0.000640998
19	14	Ubc	0.728956	0.00094797
19	15	Ubc	0.732513	0.00200817
19	16	Ubc	0.738097	0.00509403
19	17	Ubc	0.752389	0.0168888
19	18	Ubc	0.776066	0.0380685
19	19	Ubc	0.823974	0.08348
19	20	Ubc	0.913084	0.170092
19	21	Ubc	1.06942	0.323927
19	22	Ubc	1.32906	0.581072
19	23	Ubc	1.71254	0.962052
19	24	Ubc	2.20192	1.44894
19	25	Ubc	2.72089	1.96541
19	26	Ubc	3.18051	2.42254
19	27	Ubc	3.53299	2.77252
19	28	Ubc	3.77923	3.01626
19	29	Ubc	3.94007	3.1746
19	30	Ubc	4.04712	3.27916
19	31	Ubc	4.11255	3.34209
19	32	Ubc	4.15688	3.38392
19	33	Ubc	4.20224	3.42678
19	34	Ubc	4.23398	3.45603
19	35	Ubc	4.24831	3.46786
19	36	Ubc	4.27509	3.49214
19	37	Ubc	4.29538	3.50993
19	38	Ubc	4.31057	3.52263
19	39	Ubc	4.32527	3.53483
19	40	Ubc	4.3345	3.54156
19	41	Ubc	4.34283	3.54739
19	42	Ubc	4.35456	3.55663
19	43	Ubc	4.36219	3.56176
19	44	Ubc	4.36816	3.56523
19	45	Ubc	4.37368	3.56825
20	1	Ubc	0.675652	0.00385188
20	2	Ubc	0.675875	0.00153198
20	3	Ubc	0.677343	0.000457576
20	4	Ubc	0.681604	0.00217565
20	5	Ubc	0.684189	0.00221741
20	6	Ubc	0.685178	0.000664503
20	7	Ubc	0.686773	-0.000283357
20	8	Ubc	0.687836	-0.00176349
20	9	Ubc	0.689534	-0.00260805
20	10	Ubc	0.691308	-0.00337644
20	11	Ubc	0.695819	-0.00140826
20	12	Ubc	0.698214	-0.00155569
20	13	Ubc	0.703036	0.000722966
20	14	Ubc	0.705889	0.00103324
20	15	Ubc	0.708507	0.00110897
20	16	Ubc	0.712556	0.00261497
20	17	Ubc	0.724133	0.011649
20	18	Ubc	0.746794	0.0317679
20	19	Ubc	0.789722	0.0721534
20	20	Ubc	0.869633	0.149522
20	21	Ubc	1.01325	0.290599
20	22	Ubc	1.2562	0.531005
20	23	Ubc	1.62534	0.897602
20	24	Ubc	2.10769	1.3774
20	25	Ubc	2.634	1.90117
20	26	Ubc	3.11557	2.3802
20	27	Ubc	3.49317	2.75525
20	28	Ubc	3.76897	3.02851
20	29	Ubc	3.94933	3.20633
20	30	Ubc	4.06057	3.31503
20	31	Ubc	4.12782	3.37974
20	32	Ubc	4.17983	3.42921
20	33	Ubc	4.22178	3.46861
20	34	Ubc	4.24396	3.48825
20	35	Ubc	4.26969	3.51144
20	36	Ubc	4.29207	3.53127
20	37	Ubc	4.30929	3.54596
20	38	Ubc	4.32738	3.5615
20	39	Ubc	4.34318	3.57476
20	40	Ubc	4.35549	3.58452
20	41	Ubc	4.36471	3.59121
20	42	Ubc	4.3635	3.58744
20	43	Ubc	4.3754	3.5968
20	44	Ubc	4.3803	3.59916
20	45	Ubc	4.38018	3.5965
21	1	Dio2	0.791633	-0.00293676
21	2	Dio2	0.791941	-0.00395477
21	3	Dio2	0.795182	-0.00203917
21	4	Dio2	0.799035	0.000487319
21	5	Dio2	0.801053	0.00117983
21	6	Dio2	0.801997	0.000798274
21	7	Dio2	0.802152	-0.000372571
21	8	Dio2	0.802658	-0.00119229
21	9	Dio2	0.803177	-0.00199907
21	10	Dio2	0.804103	-0.00239892
21	11	Dio2	0.807533	-0.000294852
21	12	Dio2	0.811095	0.0019419
21	13	Dio2	0.815138	0.00465919
21	14	Dio2	0.815181	0.00337581
21	15	Dio2	0.814739	0.00160814
21	16	Dio2	0.815149	0.000692284
21	17	Dio2	0.814163	-0.00161939
21	18	Dio2	0.814226	-0.00288155
21	19	Dio2	0.81562	-0.00281393
21	20	Dio2	0.820629	0.000869007
21	21	Dio2	0.827718	0.00663257
21	22	Dio2	0.839355	0.0169435
21	23	Dio2	0.860648	0.0369108
21	24	Dio2	0.899006	0.0739437
21	25	Dio2	0.97073	0.144342
21	26	Dio2	1.09561	0.267894
21	27	Dio2	1.29483	0.465785
21	28	Dio2	1.5793	0.748938
21	29	Dio2	1.92982	1.09813
21	30	Dio2	2.31204	1.47902
21	31	Dio2	2.68977	1.85543
21	32	Dio2	3.03473	2.19906
21	33	Dio2	3.3359	2.49891
21	34	Dio2	3.58494	2.74662
21	35	Dio2	3.79571	2.95606
21	36	Dio2	3.95891	3.11794
21	37	Dio2	4.08832	3.24602
21	38	Dio2	4.18291	3.33929
21	39	Dio2	4.25387	3.40892
21	40	Dio2	4.30555	3.45928
21	41	Dio2	4.34436	3.49676
21	42	Dio2	4.37782	3.52889
21	43	Dio2	4.40815	3.5579
21	44	Dio2	4.42703	3.57546
21	45	Dio2	4.44372	3.59082
22	1	Dio2	0.807617	0.000894047
22	2	Dio2	0.807806	-0.000264858
22	3	Dio2	0.809749	0.000331296
22	4	Dio2	0.812132	0.00136638
22	5	Dio2	0.812941	0.000827422
22	6	Dio2	0.81511	0.001649
22	7	Dio2	0.815112	0.000303116
22	8	Dio2	0.816135	-2.06088e-05
22	9	Dio2	0.815466	-0.00203776
22	10	Dio2	0.812882	-0.00596924
22	11	Dio2	0.818887	-0.0013115
22	12	Dio2	0.822588	0.00104174
22	13	Dio2	0.825599	0.00270505
22	14	Dio2	0.826479	0.00223732
22	15	Dio2	0.82568	9.16045e-05
22	16	Dio2	0.825405	-0.00153102
22	17	Dio2	0.826587	-0.00169668
22	18	Dio2	0.828288	-0.00134383
22	19	Dio2	0.830956	-2.28235e-05
22	20	Dio2	0.835707	0.00338053
22	21	Dio2	0.842834	0.00915961
22	22	Dio2	0.855274	0.0202524
22	23	Dio2	0.876874	0.0405051
22	24	Dio2	0.921091	0.0833743
22	25	Dio2	1.00192	0.162856
22	26	Dio2	1.1389	0.298489
22	27	Dio2	1.35763	0.515872
22	28	Dio2	1.66084	0.817733
22	29	Dio2	2.0203	1.17584
22	30	Dio2	2.41358	1.56778
22	31	Dio2	2.79575	1.9486
22	32	Dio2	3.13558	2.28708
22	33	Dio2	3.43659	2.58674
22	34	Dio2	3.68641	2.83522
22	35	Dio2	3.88096	3.02842
22	36	Dio2	4.03731	3.18343
22	37	Dio2	4.15562	3.30039
22	38	Dio2	4.24489	3.38831
22	39	Dio2	4.31093	3.453
22	40	Dio2	4.36669	3.50741
22	41	Dio2	4.40826	3.54764
22	42	Dio2	4.4403	3.57833
22	43	Dio2	4.46123	3.59791
22	44	Dio2	4.48035	3.61568
22	45	Dio2	4.49652	3.6305
23	1	Parv	0.569278	-0.00212146
23	2	Parv	0.569743	-0.00269888
23	3	Parv	0.572818	-0.000666633
23	4	Parv	0.574301	-0.000226426
23	5	Parv	0.575992	0.000421562
23	6	Parv	0.57741	0.000796622
23	7	Parv	0.578401	0.000744852
23	8	Parv	0.580233	0.0015341
23	9	Parv	0.579167	-0.00057504
23	10	Parv	0.579073	-0.00171102
23	11	Parv	0.580971	-0.00085632
23	12	Parv	0.58269	-0.000180377
23	13	Parv	0.585189	0.00127621
23	14	Parv	0.586532	0.00157623
23	15	Parv	0.58607	7.13541e-05
23	16	Parv	0.585917	-0.00112381
23	17	Parv	0.585751	-0.00233334
23	18	Parv	0.586515	-0.00261161
23	19	Parv	0.590113	-5.64507e-05
23	20	Parv	0.595133	0.0039201
23	21	Parv	0.601635	0.00937932
23	22	Parv	0.614488	0.0211903
23	23	Parv	0.639079	0.0447385
23	24	Parv	0.687504	0.0921198
23	25	Parv	0.779183	0.182756
23	26	Parv	0.938659	0.34119
23	27	Parv	1.17857	0.580055
23	28	Parv	1.47685	0.877291
23	29	Parv	1.78544	1.18484
23	30	Parv	2.0736	1.47196
23	31	Parv	2.33922	1.73654
23	32	Parv	2.5842	1.98047
23	33	Parv	2.80607	2.2013
23	34	Parv	3.00789	2.40208
23	35	Parv	3.19457	2.58772
23	36	Parv	3.3715	2.7636
23	37	Parv	3.52933	2.92039
23	38	Parv	3.66551	3.05553
23	39	Parv	3.79732	3.18629
23	40	Parv	3.91416	3.30209
23	41	Parv	4.01642	3.40331
23	42	Parv	4.10659	3.49244
23	43	Parv	4.18642	3.57123
23	44	Parv	4.25571	3.63947
23	45	Parv	4.31618	3.69889
24	1	Parv	0.565018	-0.00193375
24	2	Parv	0.565422	-0.00249229
24	3	Parv	0.566274	-0.00260285
24	4	Parv	0.568794	-0.00104531
24	5	Parv	0.571995	0.00119231
24	6	Parv	0.572885	0.0011199
24	7	Parv	0.573998	0.00127
24	8	Parv	0.574449	0.00075848
24	9	Parv	0.574415	-0.00023816
24	10	Parv	0.57508	-0.000535936
24	11	Parv	0.577885	0.00130568
24	12	Parv	0.578379	0.000836658
24	13	Parv	0.579301	0.000796017
24	14	Parv	0.579648	0.00018037
24	15	Parv	0.579136	-0.00129382
24	16	Parv	0.580184	-0.00120923
24	17	Parv	0.581509	-0.00084665
24	18	Parv	0.582763	-0.000556068
24	19	Parv	0.583918	-0.000363119
24	20	Parv	0.586476	0.00123173
24	21	Parv	0.592451	0.00624419
24	22	Parv	0.603504	0.0163344
24	23	Parv	0.622146	0.0340139
24	24	Parv	0.657388	0.0682924
24	25	Parv	0.725674	0.135616
24	26	Parv	0.850175	0.259154
24	27	Parv	1.05164	0.459657
24	28	Parv	1.32987	0.736926
24	29	Parv	1.64261	1.0487
24	30	Parv	1.95072	1.35585
24	31	Parv	2.23458	1.63875
24	32	Parv	2.49	1.8932
24	33	Parv	2.72969	2.13193
24	34	Parv	2.9494	2.35068
24	35	Parv	3.14533	2.54564
24	36	Parv	3.33181	2.73116
24	37	Parv	3.49429	2.89268
24	38	Parv	3.63852	3.03594
24	39	Parv	3.77668	3.17315
24	40	Parv	3.89844	3.29394
24	41	Parv	3.9954	3.38994
24	42	Parv	4.09234	3.48591
24	43	Parv	4.17638	3.56899
24	44	Parv	4.2539	3.64555
24	45	Parv	4.31422	3.70491
25	1	beta actin	0.618745	-0.00155054
25	2	beta actin	0.620036	-0.00320611
25	3	beta actin	0.627281	0.0010933
25	4	beta actin	0.632551	0.00341657
25	5	beta actin	0.632774	0.0006939
25	6	beta actin	0.632911	-0.00211562
25	7	beta actin	0.634874	-0.00309826
25	8	beta actin	0.640539	-0.0003801
25	9	beta actin	0.643463	-0.000401731
25	10	beta actin	0.646325	-0.000485708
25	11	beta actin	0.648841	-0.000916644
25	12	beta actin	0.651124	-0.00157968
25	13	beta actin	0.656171	0.000521508
25	14	beta actin	0.659644	0.00104794
25	15	beta actin	0.663746	0.00220452
25	16	beta actin	0.673101	0.00861357
25	17	beta actin	0.690978	0.0235436
25	18	beta actin	0.720779	0.0503988
25	19	beta actin	0.774323	0.100996
25	20	beta actin	0.868339	0.192066
25	21	beta actin	1.01949	0.34027
25	22	beta actin	1.22871	0.546544
25	23	beta actin	1.48745	0.802342
25	24	beta actin	1.77797	1.08992
25	25	beta actin	2.07623	1.38523
25	26	beta actin	2.36828	1.67433
25	27	beta actin	2.65025	1.95335
25	28	beta actin	2.91677	2.21693
25	29	beta actin	3.15652	2.45373
25	30	beta actin	3.37799	2.67226
25	31	beta actin	3.57305	2.86437
25	32	beta actin	3.74782	3.0362
25	33	beta actin	3.91243	3.19786
25	34	beta actin	4.03832	3.3208
25	35	beta actin	4.15167	3.43121
25	36	beta actin	4.25731	3.5339
25	37	beta actin	4.3301	3.60374
25	38	beta actin	4.41008	3.68078
25	39	beta actin	4.47512	3.74287
25	40	beta actin	4.52079	3.78559
25	41	beta actin	4.56329	3.82515
25	42	beta actin	4.60112	3.86003
25	43	beta actin	4.63119	3.88716
25	44	beta actin	4.64771	3.90073
25	45	beta actin	4.67488	3.92495
26	1	beta actin	0.591605	0.000924951
26	2	beta actin	0.592211	-0.00150746
26	3	beta actin	0.595846	-0.000911362
26	4	beta actin	0.599696	-9.91356e-05
26	5	beta actin	0.603621	0.000787238
26	6	beta actin	0.606066	0.000193987
26	7	beta actin	0.608068	-0.00084314
26	8	beta actin	0.610225	-0.00172434
26	9	beta actin	0.61661	0.00162192
26	10	beta actin	0.620566	0.00253964
26	11	beta actin	0.623156	0.00209141
26	12	beta actin	0.622363	-0.00174016
26	13	beta actin	0.625559	-0.00158287
26	14	beta actin	0.628995	-0.00118502
26	15	beta actin	0.634071	0.000851844
26	16	beta actin	0.642501	0.00624361
26	17	beta actin	0.658286	0.0189903
26	18	beta actin	0.684371	0.0420366
26	19	beta actin	0.729804	0.0844313
26	20	beta actin	0.811062	0.162651
26	21	beta actin	0.946627	0.295177
26	22	beta actin	1.14302	0.488528
26	23	beta actin	1.39255	0.735025
26	24	beta actin	1.67308	1.01251
26	25	beta actin	1.96768	1.30407
26	26	beta actin	2.25924	1.5926
26	27	beta actin	2.54534	1.87566
26	28	beta actin	2.80997	2.13726
26	29	beta actin	3.0592	2.38344
26	30	beta actin	3.27927	2.60047
26	31	beta actin	3.47003	2.7882
26	32	beta actin	3.65073	2.96585
26	33	beta actin	3.81179	3.12388
26	34	beta actin	3.9539	3.26295
26	35	beta actin	4.07561	3.38162
26	36	beta actin	4.17764	3.48061
26	37	beta actin	4.2547	3.55463
26	38	beta actin	4.32723	3.62412
26	39	beta actin	4.38685	3.68071
26	40	beta actin	4.43867	3.72949
26	41	beta actin	4.48318	3.77096
26	42	beta actin	4.50849	3.79323
26	43	beta actin	4.53956	3.82127
26	44	beta actin	4.56662	3.84529
26	45	beta actin	4.58302	3.85864
27	1	B2m	0.757124	-0.00637907
27	2	B2m	0.757779	-0.00684461
27	3	B2m	0.763754	-0.00199198
27	4	B2m	0.765798	-0.00106945
27	5	B2m	0.766764	-0.00122427
27	6	B2m	0.768572	-0.0005383
27	7	B2m	0.774514	0.00428238
27	8	B2m	0.774857	0.00350386
27	9	B2m	0.774459	0.00198463
27	10	B2m	0.774457	0.000861474
27	11	B2m	0.77292	-0.00179734
27	12	B2m	0.77444	-0.0013989
27	13	B2m	0.775057	-0.0019036
27	14	B2m	0.775937	-0.00214491
27	15	B2m	0.778362	-0.00084108
27	16	B2m	0.779972	-0.000353002
27	17	B2m	0.784077	0.00263048
27	18	B2m	0.788314	0.00574653
27	19	B2m	0.797858	0.0141687
27	20	B2m	0.816878	0.0320674
27	21	B2m	0.853315	0.0673825
27	22	B2m	0.923013	0.135959
27	23	B2m	1.04899	0.26081
27	24	B2m	1.24698	0.457681
27	25	B2m	1.50892	0.718504
27	26	B2m	1.81429	1.02275
27	27	B2m	2.1331	1.34044
27	28	B2m	2.44618	1.6524
27	29	B2m	2.7303	1.9354
27	30	B2m	2.97504	2.17901
27	31	B2m	3.19056	2.39341
27	32	B2m	3.37354	2.57527
27	33	B2m	3.52303	2.72364
27	34	B2m	3.65042	2.8499
27	35	B2m	3.76097	2.95934
27	36	B2m	3.84178	3.03903
27	37	B2m	3.89729	3.09342
27	38	B2m	3.94974	3.14475
27	39	B2m	4.00435	3.19823
27	40	B2m	4.04214	3.2349
27	41	B2m	4.06555	3.25719
27	42	B2m	4.09042	3.28093
27	43	B2m	4.11497	3.30437
27	44	B2m	4.13212	3.32039
27	45	B2m	4.14073	3.32788
28	1	B2m	0.767284	-0.00531688
28	2	B2m	0.767624	-0.0066516
28	3	B2m	0.770758	-0.00519099
28	4	B2m	0.775323	-0.00230034
28	5	B2m	0.778801	-0.000495925
28	6	B2m	0.782556	0.00158446
28	7	B2m	0.784352	0.00170689
28	8	B2m	0.785484	0.00116431
28	9	B2m	0.787296	0.00130266
28	10	B2m	0.792959	0.00529092
28	11	B2m	0.792602	0.00326061
28	12	B2m	0.794027	0.00301153
28	13	B2m	0.793255	0.000564999
28	14	B2m	0.791782	-0.00258153
28	15	B2m	0.792129	-0.00390922
28	16	B2m	0.794126	-0.0035861
28	17	B2m	0.797926	-0.00145958
28	18	B2m	0.802697	0.0016373
28	19	B2m	0.812231	0.00949641
28	20	B2m	0.83035	0.0259413
28	21	B2m	0.863813	0.0577305
28	22	B2m	0.930017	0.122261
28	23	B2m	1.04842	0.238987
28	24	B2m	1.23939	0.428284
28	25	B2m	1.50108	0.688304
28	26	B2m	1.80464	0.990185
28	27	B2m	2.1288	1.31267
28	28	B2m	2.44427	1.62647
28	29	B2m	2.72757	1.9081
28	30	B2m	2.98383	2.16268
28	31	B2m	3.20745	2.38463
28	32	B2m	3.39584	2.57135
28	33	B2m	3.55224	2.72607
28	34	B2m	3.68144	2.8536
28	35	B2m	3.79308	2.96356
28	36	B2m	3.8783	3.04711
28	37	B2m	3.95181	3.11895
28	38	B2m	4.00479	3.17024
28	39	B2m	4.05157	3.21535
28	40	B2m	4.0898	3.25191
28	41	B2m	4.11326	3.2737
28	42	B2m	4.14261	3.30138
28	43	B2m	4.16646	3.32354
28	44	B2m	4.17982	3.33524
28	45	B2m	4.19132	3.34506
29	1	Gapdh	0.663716	0.000514696
29	2	Gapdh	0.66434	-0.000477092
29	3	Gapdh	0.668207	0.00177415
29	4	Gapdh	0.66861	0.000561408
29	5	Gapdh	0.668279	-0.00138578
29	6	Gapdh	0.669264	-0.00201589
29	7	Gapdh	0.671593	-0.00130286
29	8	Gapdh	0.673405	-0.00110637
29	9	Gapdh	0.678244	0.00211696
29	10	Gapdh	0.679598	0.00185503
29	11	Gapdh	0.680712	0.00135367
29	12	Gapdh	0.680457	-0.000516928
29	13	Gapdh	0.681524	-0.00106585
29	14	Gapdh	0.683199	-0.00100604
29	15	Gapdh	0.68656	0.000738507
29	16	Gapdh	0.694641	0.00720386
29	17	Gapdh	0.710149	0.0210967
29	18	Gapdh	0.738814	0.0481456
29	19	Gapdh	0.789233	0.096949
29	20	Gapdh	0.872637	0.178738
29	21	Gapdh	1.00481	0.309294
29	22	Gapdh	1.19853	0.5014
29	23	Gapdh	1.45223	0.753482
29	24	Gapdh	1.73865	1.03829
29	25	Gapdh	2.04058	1.33861
29	26	Gapdh	2.33819	1.6346
29	27	Gapdh	2.61611	1.9109
29	28	Gapdh	2.87237	2.16555
29	29	Gapdh	3.11192	2.40348
29	30	Gapdh	3.30792	2.59787
29	31	Gapdh	3.48117	2.7695
29	32	Gapdh	3.62509	2.9118
29	33	Gapdh	3.73902	3.02412
29	34	Gapdh	3.82158	3.10506
29	35	Gapdh	3.89396	3.17582
29	36	Gapdh	3.93933	3.21958
29	37	Gapdh	3.97936	3.25799
29	38	Gapdh	4.00481	3.28183
29	39	Gapdh	4.02351	3.29891
29	40	Gapdh	4.0367	3.31049
29	41	Gapdh	4.05419	3.32636
29	42	Gapdh	4.07317	3.34373
29	43	Gapdh	4.085	3.35394
29	44	Gapdh	4.0931	3.36042
29	45	Gapdh	4.10045	3.36616
30	1	Gapdh	0.663448	-0.00101387
30	2	Gapdh	0.663881	-0.00271296
30	3	Gapdh	0.667564	-0.00116146
30	4	Gapdh	0.671053	0.000195376
30	5	Gapdh	0.674304	0.00131463
30	6	Gapdh	0.6755	0.000378174
30	7	Gapdh	0.677372	0.00011871
30	8	Gapdh	0.677582	-0.00180366
30	9	Gapdh	0.678604	-0.00291375
30	10	Gapdh	0.685566	0.00191649
30	11	Gapdh	0.689036	0.00325461
30	12	Gapdh	0.688917	0.00100328
30	13	Gapdh	0.689782	-0.000263027
30	14	Gapdh	0.69149	-0.000687715
30	15	Gapdh	0.692958	-0.00135166
30	16	Gapdh	0.698679	0.00223803
30	17	Gapdh	0.711192	0.0126192
30	18	Gapdh	0.735595	0.0348899
30	19	Gapdh	0.77883	0.0759929
30	20	Gapdh	0.853128	0.148159
30	21	Gapdh	0.975347	0.268246
30	22	Gapdh	1.15394	0.444708
30	23	Gapdh	1.39187	0.680506
30	24	Gapdh	1.67118	0.957685
30	25	Gapdh	1.97915	1.26352
30	26	Gapdh	2.28595	1.56819
30	27	Gapdh	2.57696	1.85707
30	28	Gapdh	2.84174	2.11971
30	29	Gapdh	3.07717	2.35301
30	30	Gapdh	3.29553	2.56924
30	31	Gapdh	3.48607	2.75765
30	32	Gapdh	3.64256	2.91201
30	33	Gapdh	3.76962	3.03693
30	34	Gapdh	3.85583	3.12101
30	35	Gapdh	3.92669	3.18975
30	36	Gapdh	3.97786	3.23878
30	37	Gapdh	4.01727	3.27606
30	38	Gapdh	4.03921	3.29587
30	39	Gapdh	4.06105	3.31557
30	40	Gapdh	4.08025	3.33264
30	41	Gapdh	4.09291	3.34317
30	42	Gapdh	4.10411	3.35224
30	43	Gapdh	4.11492	3.36091
30	44	Gapdh	4.11762	3.36149
30	45	Gapdh	4.12947	3.3712
31	1	Hprt	0.725736	0.000634048
31	2	Hprt	0.725795	-0.00101703
31	3	Hprt	0.726189	-0.00233206
31	4	Hprt	0.730016	-0.000214988
31	5	Hprt	0.732383	0.000442839
31	6	Hprt	0.733813	0.000163563
31	7	Hprt	0.734603	-0.000755928
31	8	Hprt	0.736438	-0.000630906
31	9	Hprt	0.736646	-0.0021319
31	10	Hprt	0.737514	-0.00297307
31	11	Hprt	0.746914	0.0047165
31	12	Hprt	0.751224	0.00731732
31	13	Hprt	0.75023	0.00461416
31	14	Hprt	0.746532	-0.000793086
31	15	Hprt	0.747368	-0.00166704
31	16	Hprt	0.748652	-0.00209276
31	17	Hprt	0.751027	-0.00142719
31	18	Hprt	0.753298	-0.00086586
31	19	Hprt	0.754797	-0.00107623
31	20	Hprt	0.757289	-0.000293356
31	21	Hprt	0.766146	0.00685446
31	22	Hprt	0.781769	0.0207674
31	23	Hprt	0.813554	0.0508433
31	24	Hprt	0.880172	0.115752
31	25	Hprt	1.01607	0.249944
31	26	Hprt	1.251	0.483162
31	27	Hprt	1.56041	0.79086
31	28	Hprt	1.89411	1.12285
31	29	Hprt	2.22969	1.45672
31	30	Hprt	2.54345	1.76877
31	31	Hprt	2.82694	2.05055
31	32	Hprt	3.07434	2.29624
31	33	Hprt	3.2872	2.5074
31	34	Hprt	3.47507	2.69356
31	35	Hprt	3.63115	2.84792
31	36	Hprt	3.75695	2.97202
31	37	Hprt	3.86281	3.07616
31	38	Hprt	3.94455	3.1562
31	39	Hprt	4.01761	3.22754
31	40	Hprt	4.07352	3.28175
31	41	Hprt	4.11978	3.3263
31	42	Hprt	4.1521	3.35691
31	43	Hprt	4.1837	3.3868
31	44	Hprt	4.21289	3.41428
31	45	Hprt	4.22953	3.42921
32	1	Hprt	0.731596	-0.00556171
32	2	Hprt	0.732412	-0.00581941
32	3	Hprt	0.735232	-0.00407356
32	4	Hprt	0.739179	-0.00120071
32	5	Hprt	0.741512	5.81641e-05
32	6	Hprt	0.743077	0.000548916
32	7	Hprt	0.7435	-0.000102537
32	8	Hprt	0.745915	0.0012383
32	9	Hprt	0.752029	0.00627825
32	10	Hprt	0.749668	0.00284255
32	11	Hprt	0.748908	0.00100806
32	12	Hprt	0.748776	-0.000197652
32	13	Hprt	0.748849	-0.00119904
32	14	Hprt	0.750261	-0.000860701
32	15	Hprt	0.750837	-0.00135974
32	16	Hprt	0.751374	-0.0018964
32	17	Hprt	0.752209	-0.00213574
32	18	Hprt	0.753104	-0.00231477
32	19	Hprt	0.756872	0.000379089
32	20	Hprt	0.760555	0.00298753
32	21	Hprt	0.766909	0.0082677
32	22	Hprt	0.779132	0.0194162
32	23	Hprt	0.806267	0.0454764
32	24	Hprt	0.862859	0.100995
32	25	Hprt	0.980779	0.21784
32	26	Hprt	1.19266	0.428651
32	27	Hprt	1.49161	0.726519
32	28	Hprt	1.83771	1.07155
32	29	Hprt	2.18715	1.41991
32	30	Hprt	2.51207	1.74376
32	31	Hprt	2.80695	2.03756
32	32	Hprt	3.07567	2.30521
32	33	Hprt	3.30428	2.53274
32	34	Hprt	3.50187	2.72926
32	35	Hprt	3.66949	2.89581
32	36	Hprt	3.80757	3.03282
32	37	Hprt	3.9259	3.15007
32	38	Hprt	4.02081	3.2439
32	39	Hprt	4.09867	3.32069
32	40	Hprt	4.16579	3.38674
32	41	Hprt	4.21214	3.43201
32	42	Hprt	4.24371	3.46251
32	43	Hprt	4.27048	3.48821
32	44	Hprt	4.29572	3.51237
32	45	Hprt	4.31249	3.52806
33	1	Sdha	0.641201	-0.00261991
33	2	Sdha	0.641843	-0.00343097
33	3	Sdha	0.644204	-0.00252171
33	4	Sdha	0.648395	0.000216329
33	5	Sdha	0.650081	0.000449904
33	6	Sdha	0.650844	-0.000239738
33	7	Sdha	0.652762	0.000226415
33	8	Sdha	0.653807	-0.000181714
33	9	Sdha	0.653721	-0.00172001
33	10	Sdha	0.654445	-0.00244797
33	11	Sdha	0.661657	0.00331179
33	12	Sdha	0.665788	0.00598987
33	13	Sdha	0.664724	0.00347334
33	14	Sdha	0.662549	-0.00015445
33	15	Sdha	0.662655	-0.00150081
33	16	Sdha	0.663828	-0.00177978
33	17	Sdha	0.665467	-0.001593
33	18	Sdha	0.666984	-0.00152846
33	19	Sdha	0.67306	0.00309494
33	20	Sdha	0.684448	0.0130298
33	21	Sdha	0.704233	0.0313628
33	22	Sdha	0.740407	0.0660841
33	23	Sdha	0.807655	0.13188
33	24	Sdha	0.928877	0.251649
33	25	Sdha	1.12489	0.446213
33	26	Sdha	1.39031	0.710178
33	27	Sdha	1.69863	1.01705
33	28	Sdha	2.02862	1.34558
33	29	Sdha	2.35093	1.66644
33	30	Sdha	2.6595	1.97355
33	31	Sdha	2.95458	2.26718
33	32	Sdha	3.22484	2.536
33	33	Sdha	3.45989	2.76959
33	34	Sdha	3.67337	2.98161
33	35	Sdha	3.86089	3.16768
33	36	Sdha	4.02811	3.33346
33	37	Sdha	4.17022	3.47411
33	38	Sdha	4.28609	3.58853
33	39	Sdha	4.385	3.68598
33	40	Sdha	4.46742	3.76695
33	41	Sdha	4.53587	3.83395
33	42	Sdha	4.58118	3.8778
33	43	Sdha	4.62117	3.91634
33	44	Sdha	4.65921	3.95294
33	45	Sdha	4.68686	3.97913
34	1	Sdha	0.643426	-0.00464809
34	2	Sdha	0.645371	-0.00390852
34	3	Sdha	0.648527	-0.00195868
34	4	Sdha	0.649718	-0.00197412
34	5	Sdha	0.651431	-0.00146766
34	6	Sdha	0.65253	-0.00157418
34	7	Sdha	0.654885	-0.000425839
34	8	Sdha	0.656205	-0.000312117
34	9	Sdha	0.656949	-0.000774117
34	10	Sdha	0.664166	0.00523689
34	11	Sdha	0.668788	0.00865289
34	12	Sdha	0.666277	0.0049354
34	13	Sdha	0.662472	-7.59836e-05
34	14	Sdha	0.662201	-0.00155275
34	15	Sdha	0.662684	-0.00227546
34	16	Sdha	0.66312	-0.00304615
34	17	Sdha	0.664564	-0.00280816
34	18	Sdha	0.667998	-0.000579961
34	19	Sdha	0.673272	0.00348728
34	20	Sdha	0.682754	0.0117628
34	21	Sdha	0.70178	0.0295828
34	22	Sdha	0.735697	0.0622939
34	23	Sdha	0.798952	0.124343
34	24	Sdha	0.91275	0.236935
34	25	Sdha	1.09941	0.422384
34	26	Sdha	1.35553	0.677302
34	27	Sdha	1.65874	0.979303
34	28	Sdha	1.98534	1.3047
34	29	Sdha	2.30601	1.62416
34	30	Sdha	2.61662	1.93357
34	31	Sdha	2.90321	2.21896
34	32	Sdha	3.16675	2.48129
34	33	Sdha	3.40762	2.72095
34	34	Sdha	3.62359	2.93571
34	35	Sdha	3.81211	3.12303
34	36	Sdha	3.96641	3.27613
34	37	Sdha	4.10109	3.40959
34	38	Sdha	4.21462	3.52191
34	39	Sdha	4.31651	3.6226
34	40	Sdha	4.39762	3.70251
34	41	Sdha	4.46477	3.76845
34	42	Sdha	4.52461	3.82709
34	43	Sdha	4.56915	3.87042
34	44	Sdha	4.59372	3.89378
34	45	Sdha	4.62326	3.92212
35	1	Rpl13a	0.490738	0.00355597
35	2	Rpl13a	0.490686	0.00254699
35	3	Rpl13a	0.491644	0.00254696
35	4	Rpl13a	0.491972	0.00191799
35	5	Rpl13a	0.491828	0.000816294
35	6	Rpl13a	0.490869	-0.0010996
35	7	Rpl13a	0.490303	-0.00262303
35	8	Rpl13a	0.490531	-0.00335238
35	9	Rpl13a	0.493655	-0.00118601
35	10	Rpl13a	0.496886	0.00108726
35	11	Rpl13a	0.497637	0.000880881
35	12	Rpl13a	0.497616	-9.77018e-05
35	13	Rpl13a	0.498869	0.000198778
35	14	Rpl13a	0.499392	-0.000236003
35	15	Rpl13a	0.499827	-0.00075864
35	16	Rpl13a	0.500721	-0.000822322
35	17	Rpl13a	0.502671	0.000170966
35	18	Rpl13a	0.506014	0.00255656
35	19	Rpl13a	0.512219	0.00780419
35	20	Rpl13a	0.522013	0.0166406
35	21	Rpl13a	0.540927	0.034597
35	22	Rpl13a	0.574165	0.066878
35	23	Rpl13a	0.62649	0.118246
35	24	Rpl13a	0.70653	0.197328
35	25	Rpl13a	0.821758	0.311599
35	26	Rpl13a	0.965962	0.454845
35	27	Rpl13a	1.13185	0.61978
35	28	Rpl13a	1.31317	0.800137
35	29	Rpl13a	1.50205	0.988057
35	30	Rpl13a	1.69126	1.17632
35	31	Rpl13a	1.87032	1.35442
35	32	Rpl13a	2.04617	1.52931
35	33	Rpl13a	2.21198	1.69416
35	34	Rpl13a	2.36187	1.84309
35	35	Rpl13a	2.5017	1.98196
35	36	Rpl13a	2.62837	2.10768
35	37	Rpl13a	2.74441	2.22276
35	38	Rpl13a	2.85093	2.32833
35	39	Rpl13a	2.94612	2.42256
35	40	Rpl13a	3.02968	2.50516
35	41	Rpl13a	3.10566	2.58018
35	42	Rpl13a	3.17839	2.65196
35	43	Rpl13a	3.24267	2.71527
35	44	Rpl13a	3.2982	2.76985
35	45	Rpl13a	3.34128	2.81197
36	1	Rpl13a	0.483722	0.00581492
36	2	Rpl13a	0.482586	0.00366795
36	3	Rpl13a	0.481979	0.00205087
36	4	Rpl13a	0.482348	0.00140909
36	5	Rpl13a	0.483069	0.00112018
36	6	Rpl13a	0.483211	0.000251969
36	7	Rpl13a	0.483857	-0.000112761
36	8	Rpl13a	0.484369	-0.000610737
36	9	Rpl13a	0.485033	-0.000957586
36	10	Rpl13a	0.485046	-0.00195508
36	11	Rpl13a	0.485435	-0.00257635
36	12	Rpl13a	0.487015	-0.00200683
36	13	Rpl13a	0.489225	-0.000806913
36	14	Rpl13a	0.491519	0.000475919
36	15	Rpl13a	0.491843	-0.000209842
36	16	Rpl13a	0.492847	-0.000216706
36	17	Rpl13a	0.49416	8.62847e-05
36	18	Rpl13a	0.495856	0.000771878
36	19	Rpl13a	0.499381	0.00328662
36	20	Rpl13a	0.506384	0.00927878
36	21	Rpl13a	0.520022	0.0219067
36	22	Rpl13a	0.543515	0.0443893
36	23	Rpl13a	0.584316	0.0841799
36	24	Rpl13a	0.648695	0.147548
36	25	Rpl13a	0.741359	0.239201
36	26	Rpl13a	0.866483	0.363315
36	27	Rpl13a	1.01682	0.512647
36	28	Rpl13a	1.18827	0.683079
36	29	Rpl13a	1.36806	0.861857
36	30	Rpl13a	1.54616	1.03895
36	31	Rpl13a	1.7203	1.21208
36	32	Rpl13a	1.88885	1.37962
36	33	Rpl13a	2.05338	1.54313
36	34	Rpl13a	2.20361	1.69236
36	35	Rpl13a	2.33975	1.82749
36	36	Rpl13a	2.46763	1.95436
36	37	Rpl13a	2.59015	2.07586
36	38	Rpl13a	2.69769	2.1824
36	39	Rpl13a	2.78826	2.27196
36	40	Rpl13a	2.87717	2.35986
36	41	Rpl13a	2.95968	2.44135
36	42	Rpl13a	3.02766	2.50832
36	43	Rpl13a	3.08379	2.56344
36	44	Rpl13a	3.14318	2.62182
36	45	Rpl13a	3.18898	2.66662
37	1	Rps18	0.540701	-0.0010598
37	2	Rps18	0.540706	-0.00178184
37	3	Rps18	0.542016	-0.00119769
37	4	Rps18	0.542967	-0.000973206
37	5	Rps18	0.544217	-0.000450396
37	6	Rps18	0.544483	-0.000910765
37	7	Rps18	0.545609	-0.000512172
37	8	Rps18	0.550268	0.00342032
37	9	Rps18	0.551905	0.00433104
37	10	Rps18	0.54938	0.00107944
37	11	Rps18	0.548399	-0.000628927
37	12	Rps18	0.547937	-0.00181695
37	13	Rps18	0.54819	-0.00229121
37	14	Rps18	0.550307	-0.000900911
37	15	Rps18	0.552786	0.000851424
37	16	Rps18	0.557384	0.00472312
37	17	Rps18	0.568721	0.0153334
37	18	Rps18	0.588538	0.0344239
37	19	Rps18	0.626795	0.0719536
37	20	Rps18	0.700415	0.144847
37	21	Rps18	0.828248	0.271954
37	22	Rps18	1.04043	0.48341
37	23	Rps18	1.35636	0.798616
37	24	Rps18	1.76423	1.20576
37	25	Rps18	2.21685	1.65765
37	26	Rps18	2.67061	2.11069
37	27	Rps18	3.07055	2.50989
37	28	Rps18	3.41191	2.85052
37	29	Rps18	3.69316	3.13106
37	30	Rps18	3.91615	3.35331
37	31	Rps18	4.08245	3.51889
37	32	Rps18	4.21856	3.65427
37	33	Rps18	4.31824	3.75323
37	34	Rps18	4.39655	3.83081
37	35	Rps18	4.46246	3.89599
37	36	Rps18	4.50769	3.9405
37	37	Rps18	4.54399	3.97607
37	38	Rps18	4.57592	4.00727
37	39	Rps18	4.60164	4.03227
37	40	Rps18	4.62067	4.05056
37	41	Rps18	4.64312	4.07229
37	42	Rps18	4.65627	4.08472
37	43	Rps18	4.67161	4.09933
37	44	Rps18	4.6867	4.11369
37	45	Rps18	4.68666	4.11292
38	1	Rps18	0.522271	0.00484985
38	2	Rps18	0.522254	0.00292581
38	3	Rps18	0.522227	0.000992172
38	4	Rps18	0.523497	0.000355591
38	5	Rps18	0.526076	0.00102775
38	6	Rps18	0.528817	0.00186209
38	7	Rps18	0.529248	0.000386336
38	8	Rps18	0.528762	-0.0020059
38	9	Rps18	0.529159	-0.00351605
38	10	Rps18	0.532331	-0.00225046
38	11	Rps18	0.537182	0.000693525
38	12	Rps18	0.538937	0.000542304
38	13	Rps18	0.539672	-0.000629884
38	14	Rps18	0.542053	-0.000155554
38	15	Rps18	0.544273	0.000157724
38	16	Rps18	0.548562	0.00254036
38	17	Rps18	0.556609	0.00868106
38	18	Rps18	0.575155	0.0253201
38	19	Rps18	0.610971	0.0592291
38	20	Rps18	0.679048	0.125399
38	21	Rps18	0.800929	0.245374
38	22	Rps18	1.00488	0.447419
38	23	Rps18	1.31239	0.753017
38	24	Rps18	1.71319	1.15191
38	25	Rps18	2.16517	1.60199
38	26	Rps18	2.60817	2.04308
38	27	Rps18	3.00481	2.43782
38	28	Rps18	3.34603	2.77712
38	29	Rps18	3.6297	3.05889
38	30	Rps18	3.85674	3.28403
38	31	Rps18	4.02767	3.45305
38	32	Rps18	4.15325	3.57672
38	33	Rps18	4.25211	3.67367
38	34	Rps18	4.33226	3.75192
38	35	Rps18	4.39635	3.8141
38	36	Rps18	4.44224	3.85808
38	37	Rps18	4.47527	3.88921
38	38	Rps18	4.51062	3.92265
38	39	Rps18	4.53695	3.94707
38	40	Rps18	4.55979	3.96801
38	41	Rps18	4.57906	3.98537
38	42	Rps18	4.59798	4.00239
38	43	Rps18	4.61162	4.01412
38	44	Rps18	4.61286	4.01345
38	45	Rps18	4.62441	4.02309
39	1	Rps29	0.961022	0.00332692
39	2	Rps29	0.961964	0.00155459
39	3	Rps29	0.965676	0.00255191
39	4	Rps29	0.968676	0.00283767
39	5	Rps29	0.969048	0.00049558
39	6	Rps29	0.970052	-0.00121524
39	7	Rps29	0.971084	-0.00289792
39	8	Rps29	0.97109	-0.00560568
39	9	Rps29	0.971532	-0.00787869
39	10	Rps29	0.983225	0.00110005
39	11	Rps29	0.992301	0.00746215
39	12	Rps29	0.993228	0.00567462
39	13	Rps29	0.99112	0.000851427
39	14	Rps29	0.991794	-0.00118817
39	15	Rps29	0.994461	-0.00123572
39	16	Rps29	0.997459	-0.000951983
39	17	Rps29	1.00364	0.00251196
39	18	Rps29	1.01409	0.0102528
39	19	Rps29	1.03506	0.0285095
39	20	Rps29	1.07758	0.0683074
39	21	Rps29	1.16603	0.154048
39	22	Rps29	1.32404	0.309341
39	23	Rps29	1.56822	0.550809
39	24	Rps29	1.89049	0.870366
39	25	Rps29	2.24436	1.22152
39	26	Rps29	2.57577	1.55021
39	27	Rps29	2.84668	1.81841
39	28	Rps29	3.05436	2.02338
39	29	Rps29	3.2066	2.1729
39	30	Rps29	3.32155	2.28513
39	31	Rps29	3.40858	2.36945
39	32	Rps29	3.46746	2.42561
39	33	Rps29	3.50459	2.46003
39	34	Rps29	3.5336	2.48633
39	35	Rps29	3.56665	2.51666
39	36	Rps29	3.59084	2.53814
39	37	Rps29	3.61027	2.55485
39	38	Rps29	3.6317	2.57357
39	39	Rps29	3.64995	2.5891
39	40	Rps29	3.66209	2.59853
39	41	Rps29	3.67149	2.60522
39	42	Rps29	3.68475	2.61577
39	43	Rps29	3.69697	2.62527
39	44	Rps29	3.70287	2.62846
39	45	Rps29	3.71071	2.63358
40	1	Rps29	0.935948	0.00159066
40	2	Rps29	0.93659	-0.00111547
40	3	Rps29	0.940687	-0.00036744
40	4	Rps29	0.944329	-7.33628e-05
40	5	Rps29	0.948078	0.000327108
40	6	Rps29	0.952901	0.00180213
40	7	Rps29	0.955559	0.00111214
40	8	Rps29	0.957024	-0.000771561
40	9	Rps29	0.957201	-0.00394254
40	10	Rps29	0.958203	-0.00628871
40	11	Rps29	0.969788	0.00194745
40	12	Rps29	0.977604	0.00641552
40	13	Rps29	0.97741	0.00287326
40	14	Rps29	0.97825	0.000364667
40	15	Rps29	0.980714	-0.000519639
40	16	Rps29	0.983005	-0.00157692
40	17	Rps29	0.986628	-0.00130209
40	18	Rps29	0.996144	0.0048659
40	19	Rps29	1.01473	0.0201023
40	20	Rps29	1.05215	0.054176
40	21	Rps29	1.12917	0.127848
40	22	Rps29	1.27408	0.269404
40	23	Rps29	1.50471	0.496693
40	24	Rps29	1.80693	0.795557
40	25	Rps29	2.1438	1.12908
40	26	Rps29	2.47551	1.45744
40	27	Rps29	2.75656	1.73515
40	28	Rps29	2.96877	1.94401
40	29	Rps29	3.11974	2.09163
40	30	Rps29	3.22945	2.19799
40	31	Rps29	3.31212	2.27731
40	32	Rps29	3.37285	2.33469
40	33	Rps29	3.42208	2.38058
40	34	Rps29	3.45724	2.41239
40	35	Rps29	3.48521	2.43701
40	36	Rps29	3.50969	2.45814
40	37	Rps29	3.52888	2.47398
40	38	Rps29	3.5406	2.48235
40	39	Rps29	3.55693	2.49534
40	40	Rps29	3.58076	2.51581
40	41	Rps29	3.59192	2.52363
40	42	Rps29	3.59938	2.52774
40	43	Rps29	3.61324	2.53825
40	44	Rps29	3.62692	2.54859
40	45	Rps29	3.63446	2.55277
41	1	Tbp	0.384062	0.00116175
41	2	Tbp	0.384193	0.000514636
41	3	Tbp	0.385165	0.000708609
41	4	Tbp	0.386216	0.000980544
41	5	Tbp	0.386134	0.000120169
41	6	Tbp	0.386387	-0.000404243
41	7	Tbp	0.387378	-0.000191555
41	8	Tbp	0.388178	-0.000170585
41	9	Tbp	0.387988	-0.00113902
41	10	Tbp	0.388237	-0.00166764
41	11	Tbp	0.391327	0.000643611
41	12	Tbp	0.393542	0.00208088
41	13	Tbp	0.393494	0.00125427
41	14	Tbp	0.393396	0.00037789
41	15	Tbp	0.392689	-0.00110687
41	16	Tbp	0.392904	-0.00167053
41	17	Tbp	0.394174	-0.00117866
41	18	Tbp	0.395249	-0.000881987
41	19	Tbp	0.39639	-0.000519453
41	20	Tbp	0.397727	3.88825e-05
41	21	Tbp	0.398331	-0.000134757
41	22	Tbp	0.402105	0.00286046
41	23	Tbp	0.407396	0.00737341
41	24	Tbp	0.416355	0.015554
41	25	Tbp	0.433237	0.0316575
41	26	Tbp	0.463557	0.061199
41	27	Tbp	0.518714	0.115579
41	28	Tbp	0.618624	0.214709
41	29	Tbp	0.790447	0.385755
41	30	Tbp	1.06354	0.658071
41	31	Tbp	1.44104	1.03479
41	32	Tbp	1.88895	1.48192
41	33	Tbp	2.35633	1.94853
41	34	Tbp	2.79773	2.38915
41	35	Tbp	3.18861	2.77925
41	36	Tbp	3.50496	3.09482
41	37	Tbp	3.75007	3.33915
41	38	Tbp	3.94491	3.53321
41	39	Tbp	4.08304	3.67057
41	40	Tbp	4.18276	3.7695
41	41	Tbp	4.24991	3.83588
41	42	Tbp	4.30024	3.88543
41	43	Tbp	4.34854	3.93295
41	44	Tbp	4.38369	3.96733
41	45	Tbp	4.38688	3.96974
42	1	Tbp	0.372638	0.00155172
42	2	Tbp	0.372505	0.000652425
42	3	Tbp	0.372589	-2.89244e-05
42	4	Tbp	0.373705	0.000321333
42	5	Tbp	0.374456	0.000306662
42	6	Tbp	0.375414	0.000499593
42	7	Tbp	0.375862	0.000181832
42	8	Tbp	0.375947	-0.00049922
42	9	Tbp	0.376683	-0.000528495
42	10	Tbp	0.376698	-0.00128003
42	11	Tbp	0.377376	-0.00136673
42	12	Tbp	0.38012	0.000611536
42	13	Tbp	0.382569	0.00229461
42	14	Tbp	0.382161	0.00112102
42	15	Tbp	0.382561	0.000754709
42	16	Tbp	0.382656	8.48635e-05
42	17	Tbp	0.382195	-0.00114252
42	18	Tbp	0.382399	-0.00170356
42	19	Tbp	0.38356	-0.00130875
42	20	Tbp	0.384448	-0.00118609
42	21	Tbp	0.386783	0.000383408
42	22	Tbp	0.38965	0.00248476
42	23	Tbp	0.394838	0.006907
42	24	Tbp	0.403205	0.0145078
42	25	Tbp	0.417238	0.0277754
42	26	Tbp	0.444871	0.0546427
42	27	Tbp	0.493442	0.102448
42	28	Tbp	0.583492	0.191732
42	29	Tbp	0.737849	0.345324
42	30	Tbp	0.985914	0.592623
42	31	Tbp	1.33874	0.944683
42	32	Tbp	1.76848	1.37366
42	33	Tbp	2.22761	1.83203
42	34	Tbp	2.66234	2.26599
42	35	Tbp	3.04015	2.64303
42	36	Tbp	3.35455	2.95667
42	37	Tbp	3.59728	3.19863
42	38	Tbp	3.7861	3.38669
42	39	Tbp	3.92713	3.52695
42	40	Tbp	4.03797	3.63703
42	41	Tbp	4.11447	3.71276
42	42	Tbp	4.15741	3.75493
42	43	Tbp	4.19682	3.79358
42	44	Tbp	4.22659	3.82258
42	45	Tbp	4.24337	3.8386
43	1	Ubc	0.671188	0.00150671
43	2	Ubc	0.671612	-0.00104163
43	3	Ubc	0.676073	0.000447048
43	4	Ubc	0.680721	0.00212277
43	5	Ubc	0.683288	0.00171752
43	6	Ubc	0.68552	0.000977222
43	7	Ubc	0.687723	0.000207664
43	8	Ubc	0.688282	-0.00220472
43	9	Ubc	0.689084	-0.00437505
43	10	Ubc	0.692095	-0.00433696
43	11	Ubc	0.698749	-0.000655304
43	12	Ubc	0.704035	0.00165843
43	13	Ubc	0.706939	0.00159053
43	14	Ubc	0.709808	0.00148646
43	15	Ubc	0.712658	0.00136439
43	16	Ubc	0.71667	0.00240455
43	17	Ubc	0.730904	0.0136658
43	18	Ubc	0.755049	0.0348386
43	19	Ubc	0.800949	0.0777663
43	20	Ubc	0.887553	0.161399
43	21	Ubc	1.04179	0.312663
43	22	Ubc	1.29863	0.566528
43	23	Ubc	1.67847	0.943402
43	24	Ubc	2.16921	1.43117
43	25	Ubc	2.69257	1.95155
43	26	Ubc	3.15505	2.41106
43	27	Ubc	3.51185	2.76489
43	28	Ubc	3.76334	3.0134
43	29	Ubc	3.93014	3.17724
43	30	Ubc	4.03651	3.28063
43	31	Ubc	4.10624	3.34739
43	32	Ubc	4.15513	3.3933
43	33	Ubc	4.18933	3.42453
43	34	Ubc	4.22074	3.45297
43	35	Ubc	4.25492	3.48418
43	36	Ubc	4.28085	3.50714
43	37	Ubc	4.2879	3.51122
43	38	Ubc	4.30323	3.52358
43	39	Ubc	4.31474	3.53211
43	40	Ubc	4.32708	3.54148
43	41	Ubc	4.33914	3.55057
43	42	Ubc	4.34744	3.55589
43	43	Ubc	4.35448	3.55996
43	44	Ubc	4.35872	3.56123
43	45	Ubc	4.37307	3.57261
44	1	Ubc	0.658946	0.00683068
44	2	Ubc	0.659219	0.00399736
44	3	Ubc	0.659451	0.00112369
44	4	Ubc	0.663335	0.00190093
44	5	Ubc	0.666246	0.00170517
44	6	Ubc	0.668991	0.00134456
44	7	Ubc	0.671437	0.000683768
44	8	Ubc	0.673277	-0.000582722
44	9	Ubc	0.67605	-0.000915922
44	10	Ubc	0.676594	-0.0034778
44	11	Ubc	0.676385	-0.00679403
44	12	Ubc	0.683	-0.00328524
44	13	Ubc	0.688107	-0.00128474
44	14	Ubc	0.694598	0.0020999
44	15	Ubc	0.698534	0.00293006
44	16	Ubc	0.703263	0.00455237
44	17	Ubc	0.711903	0.0100865
44	18	Ubc	0.732867	0.0279444
44	19	Ubc	0.774357	0.0663273
44	20	Ubc	0.848899	0.137763
44	21	Ubc	0.985729	0.271487
44	22	Ubc	1.21708	0.499736
44	23	Ubc	1.57075	0.850296
[truncated: 15,322 more rows]

## Sheet: Results - Plate 2
Block Type	384-Well Block
Calibration Background is expired	No
Calibration Background performed on	01-08-2019
Calibration Normalization FAM-ROX is expired	No
Calibration Normalization FAM-ROX performed on	11-29-2018
Calibration Normalization VIC-ROX is expired	No
Calibration Normalization VIC-ROX performed on	11-29-2018
Calibration Pure Dye FAM is expired	No
Calibration Pure Dye FAM performed on	11-29-2018
Calibration Pure Dye NED is expired	No
Calibration Pure Dye NED performed on	11-29-2018
Calibration Pure Dye ROX is expired	No
Calibration Pure Dye ROX performed on	11-29-2018
Calibration Pure Dye SYBR is expired	No
Calibration Pure Dye SYBR performed on	11-29-2018
Calibration Pure Dye TAMRA is expired	No
Calibration Pure Dye TAMRA performed on	11-29-2018
Calibration Pure Dye VIC is expired	No
Calibration Pure Dye VIC performed on	11-29-2018
Calibration ROI is expired	No
Calibration ROI performed on	11-29-2018
Calibration Uniformity is expired	No
Calibration Uniformity performed on	11-29-2018
Chemistry	TAQMAN
Date Created	2019-02-15 11:36:14 AM CET
Date Modified	2019-02-15 12:44:24 PM CET
Experiment Barcode
Experiment Comment
Experiment File Name	D:\Applied Biosystems\QuantStudio Real-Time PCR Software\User Files\Experiments\Heidi\18-23 test af HKG cortex pl 2 15-2-19.eds
Experiment Name	18-23 test af HKG cortex pl 2 15-2-19
Experiment Run Start Time	2019-02-15 14:06:49 PM CET
Experiment Run Stop Time	2019-02-15 14:57:38 PM CET
Experiment Type	Standard Curve
Instrument Name	278871455
Instrument Serial Number	278871455
Instrument Type	QuantStudio(TM) 7 Flex System
Passive Reference	ROX
Quantification Cycle Method	Ct
Signal Smoothing On	true
Stage/ Cycle where Analysis is performed	Stage 2, Step 2
User Name
Well	Well Position	Omit	Sample Name	Target Name	Task	Reporter	Quencher	CT	Ct Mean	Ct SD	Quantity	Quantity Mean	Quantity SD	Y-Intercept	R(superscript 2)	Slope	Efficiency	Automatic Ct Threshold	Ct Threshold	Automatic Baseline	Baseline Start	Baseline End	Comments	HIGHSD
4	A4	FALSE	102	B2m	UNKNOWN	FAM	NFQ-MGB	22.9196	22.9592	0.0560371								TRUE	0.246584	TRUE	1	45		N
28	B4	FALSE	102	B2m	UNKNOWN	FAM	NFQ-MGB	22.9988	22.9592	0.0560371								TRUE	0.246584	TRUE	1	45		N
196	I4	FALSE	104	B2m	UNKNOWN	FAM	NFQ-MGB	22.7333	22.7715	0.0539534								TRUE	0.246584	TRUE	1	45		N
220	J4	FALSE	104	B2m	UNKNOWN	FAM	NFQ-MGB	22.8096	22.7715	0.0539534								TRUE	0.246584	TRUE	1	45		N
51	C3	FALSE	29	B2m	UNKNOWN	FAM	NFQ-MGB	22.8954	22.8466	0.0689253								TRUE	0.246584	TRUE	1	45		N
75	D3	FALSE	29	B2m	UNKNOWN	FAM	NFQ-MGB	22.7979	22.8466	0.0689253								TRUE	0.246584	TRUE	1	45		N
243	K3	FALSE	31	B2m	UNKNOWN	FAM	NFQ-MGB	22.9477	22.7768	0.241619								TRUE	0.246584	TRUE	1	45		N
267	L3	FALSE	31	B2m	UNKNOWN	FAM	NFQ-MGB	22.6059	22.7768	0.241619								TRUE	0.246584	TRUE	1	45		N
99	E3	FALSE	45	B2m	UNKNOWN	FAM	NFQ-MGB	22.8297	22.8791	0.0697507								TRUE	0.246584	TRUE	1	45		N
123	F3	FALSE	45	B2m	UNKNOWN	FAM	NFQ-MGB	22.9284	22.8791	0.0697507								TRUE	0.246584	TRUE	1	45		N
148	G4	FALSE	51	B2m	UNKNOWN	FAM	NFQ-MGB	22.9774	22.9701	0.0104335								TRUE	0.246584	TRUE	1	45		N
172	H4	FALSE	51	B2m	UNKNOWN	FAM	NFQ-MGB	22.9627	22.9701	0.0104335								TRUE	0.246584	TRUE	1	45		N
147	G3	FALSE	53	B2m	UNKNOWN	FAM	NFQ-MGB	23.039	23.03	0.0126994								TRUE	0.246584	TRUE	1	45		N
171	H3	FALSE	53	B2m	UNKNOWN	FAM	NFQ-MGB	23.021	23.03	0.0126994								TRUE	0.246584	TRUE	1	45		N
339	O3	FALSE	56	B2m	UNKNOWN	FAM	NFQ-MGB	23.0866	23.0549	0.0448213								TRUE	0.246584	TRUE	1	45		N
363	P3	FALSE	56	B2m	UNKNOWN	FAM	NFQ-MGB	23.0232	23.0549	0.0448213								TRUE	0.246584	TRUE	1	45		N
3	A3	FALSE	63	B2m	UNKNOWN	FAM	NFQ-MGB	22.8459	22.8676	0.0307058								TRUE	0.246584	TRUE	1	45		N
27	B3	FALSE	63	B2m	UNKNOWN	FAM	NFQ-MGB	22.8893	22.8676	0.0307058								TRUE	0.246584	TRUE	1	45		N
195	I3	FALSE	64	B2m	UNKNOWN	FAM	NFQ-MGB	23.1578	23.1861	0.0400739								TRUE	0.246584	TRUE	1	45		N
219	J3	FALSE	64	B2m	UNKNOWN	FAM	NFQ-MGB	23.2145	23.1861	0.0400739								TRUE	0.246584	TRUE	1	45		N
52	C4	FALSE	71	B2m	UNKNOWN	FAM	NFQ-MGB	23.262	23.2432	0.0266719								TRUE	0.246584	TRUE	1	45		N
76	D4	FALSE	71	B2m	UNKNOWN	FAM	NFQ-MGB	23.2243	23.2432	0.0266719								TRUE	0.246584	TRUE	1	45		N
291	M3	FALSE	79	B2m	UNKNOWN	FAM	NFQ-MGB	23.0033	22.881	0.173006								TRUE	0.246584	TRUE	1	45		N
315	N3	FALSE	79	B2m	UNKNOWN	FAM	NFQ-MGB	22.7587	22.881	0.173006								TRUE	0.246584	TRUE	1	45		N
100	E4	FALSE	82	B2m	UNKNOWN	FAM	NFQ-MGB	22.9701	22.9649	0.00741245								TRUE	0.246584	TRUE	1	45		N
124	F4	FALSE	82	B2m	UNKNOWN	FAM	NFQ-MGB	22.9597	22.9649	0.00741245								TRUE	0.246584	TRUE	1	45		N
340	O4	FALSE	ntc	B2m	NTC	FAM	NFQ-MGB	Undetermined										TRUE	0.246584	TRUE	1	45		N
364	P4	FALSE	ntc	B2m	NTC	FAM	NFQ-MGB	Undetermined										TRUE	0.246584	TRUE	1	45		N
2	A2	FALSE	102	beta actin	UNKNOWN	FAM	NFQ-MGB	20.4613	20.526	0.0914283								TRUE	0.237062	TRUE	1	45		N
26	B2	FALSE	102	beta actin	UNKNOWN	FAM	NFQ-MGB	20.5906	20.526	0.0914283								TRUE	0.237062	TRUE	1	45		N
194	I2	FALSE	104	beta actin	UNKNOWN	FAM	NFQ-MGB	20.4612	20.591	0.183623								TRUE	0.237062	TRUE	1	45		N
218	J2	FALSE	104	beta actin	UNKNOWN	FAM	NFQ-MGB	20.7209	20.591	0.183623								TRUE	0.237062	TRUE	1	45		N
49	C1	FALSE	29	beta actin	UNKNOWN	FAM	NFQ-MGB	20.9791	21.0177	0.0547194								TRUE	0.237062	TRUE	1	45		N
73	D1	FALSE	29	beta actin	UNKNOWN	FAM	NFQ-MGB	21.0564	21.0177	0.0547194								TRUE	0.237062	TRUE	1	45		N
241	K1	FALSE	31	beta actin	UNKNOWN	FAM	NFQ-MGB	20.5403	20.4233	0.165433								TRUE	0.237062	TRUE	1	45		N
265	L1	FALSE	31	beta actin	UNKNOWN	FAM	NFQ-MGB	20.3063	20.4233	0.165433								TRUE	0.237062	TRUE	1	45		N
97	E1	FALSE	45	beta actin	UNKNOWN	FAM	NFQ-MGB	20.1328	20.0583	0.105254								TRUE	0.237062	TRUE	1	45		N
121	F1	FALSE	45	beta actin	UNKNOWN	FAM	NFQ-MGB	19.9839	20.0583	0.105254								TRUE	0.237062	TRUE	1	45		N
146	G2	FALSE	51	beta actin	UNKNOWN	FAM	NFQ-MGB	20.1152	20.1884	0.103596								TRUE	0.237062	TRUE	1	45		N
170	H2	FALSE	51	beta actin	UNKNOWN	FAM	NFQ-MGB	20.2617	20.1884	0.103596								TRUE	0.237062	TRUE	1	45		N
145	G1	FALSE	53	beta actin	UNKNOWN	FAM	NFQ-MGB	20.0542	20.121	0.0945586								TRUE	0.237062	TRUE	1	45		N
169	H1	FALSE	53	beta actin	UNKNOWN	FAM	NFQ-MGB	20.1879	20.121	0.0945586								TRUE	0.237062	TRUE	1	45		N
337	O1	FALSE	56	beta actin	UNKNOWN	FAM	NFQ-MGB	20.5259	20.5581	0.045524								TRUE	0.237062	TRUE	1	45		N
361	P1	FALSE	56	beta actin	UNKNOWN	FAM	NFQ-MGB	20.5903	20.5581	0.045524								TRUE	0.237062	TRUE	1	45		N
1	A1	FALSE	63	beta actin	UNKNOWN	FAM	NFQ-MGB	20.2663	20.2922	0.0366388								TRUE	0.237062	TRUE	1	45		N
25	B1	FALSE	63	beta actin	UNKNOWN	FAM	NFQ-MGB	20.3181	20.2922	0.0366388								TRUE	0.237062	TRUE	1	45		N
193	I1	FALSE	64	beta actin	UNKNOWN	FAM	NFQ-MGB	20.8625	20.6466	0.305337								TRUE	0.237062	TRUE	1	45		N
217	J1	FALSE	64	beta actin	UNKNOWN	FAM	NFQ-MGB	20.4307	20.6466	0.305337								TRUE	0.237062	TRUE	1	45		N
50	C2	FALSE	71	beta actin	UNKNOWN	FAM	NFQ-MGB	20.9732	20.9535	0.0278803								TRUE	0.237062	TRUE	1	45		N
74	D2	FALSE	71	beta actin	UNKNOWN	FAM	NFQ-MGB	20.9338	20.9535	0.0278803								TRUE	0.237062	TRUE	1	45		N
289	M1	FALSE	79	beta actin	UNKNOWN	FAM	NFQ-MGB	20.4046	20.4083	0.00522891								TRUE	0.237062	TRUE	1	45		N
313	N1	FALSE	79	beta actin	UNKNOWN	FAM	NFQ-MGB	20.412	20.4083	0.00522891								TRUE	0.237062	TRUE	1	45		N
98	E2	FALSE	82	beta actin	UNKNOWN	FAM	NFQ-MGB	20.4191	20.4584	0.0556204								TRUE	0.237062	TRUE	1	45		N
122	F2	FALSE	82	beta actin	UNKNOWN	FAM	NFQ-MGB	20.4977	20.4584	0.0556204								TRUE	0.237062	TRUE	1	45		N
338	O2	FALSE	ntc	beta actin	NTC	FAM	NFQ-MGB	Undetermined										TRUE	0.237062	TRUE	1	45		N
362	P2	FALSE	ntc	beta actin	NTC	FAM	NFQ-MGB	Undetermined										TRUE	0.237062	TRUE	1	45		N
22	A22	FALSE	102	Dio2	UNKNOWN	FAM	NFQ-MGB	25.9814	26.0674	0.12173								TRUE	0.30301	TRUE	1	45		N
46	B22	FALSE	102	Dio2	UNKNOWN	FAM	NFQ-MGB	26.1535	26.0674	0.12173								TRUE	0.30301	TRUE	1	45		N
214	I22	FALSE	104	Dio2	UNKNOWN	FAM	NFQ-MGB	26.2499	26.2833	0.0472382								TRUE	0.30301	TRUE	1	45		N
238	J22	FALSE	104	Dio2	UNKNOWN	FAM	NFQ-MGB	26.3167	26.2833	0.0472382								TRUE	0.30301	TRUE	1	45		N
69	C21	FALSE	29	Dio2	UNKNOWN	FAM	NFQ-MGB	26.2619	26.2912	0.0413821								TRUE	0.30301	TRUE	1	45		N
93	D21	FALSE	29	Dio2	UNKNOWN	FAM	NFQ-MGB	26.3204	26.2912	0.0413821								TRUE	0.30301	TRUE	1	45		N
261	K21	FALSE	31	Dio2	UNKNOWN	FAM	NFQ-MGB	26.2937	26.1342	0.225671								TRUE	0.30301	TRUE	1	45		N
285	L21	FALSE	31	Dio2	UNKNOWN	FAM	NFQ-MGB	25.9746	26.1342	0.225671								TRUE	0.30301	TRUE	1	45		N
117	E21	FALSE	45	Dio2	UNKNOWN	FAM	NFQ-MGB	26.3558	26.2487	0.151401								TRUE	0.30301	TRUE	1	45		N
141	F21	FALSE	45	Dio2	UNKNOWN	FAM	NFQ-MGB	26.1417	26.2487	0.151401								TRUE	0.30301	TRUE	1	45		N
166	G22	FALSE	51	Dio2	UNKNOWN	FAM	NFQ-MGB	26.7185	26.7695	0.072208								TRUE	0.30301	TRUE	1	45		N
190	H22	FALSE	51	Dio2	UNKNOWN	FAM	NFQ-MGB	26.8206	26.7695	0.072208								TRUE	0.30301	TRUE	1	45		N
165	G21	FALSE	53	Dio2	UNKNOWN	FAM	NFQ-MGB	26.4697	26.4797	0.0141074								TRUE	0.30301	TRUE	1	45		N
189	H21	FALSE	53	Dio2	UNKNOWN	FAM	NFQ-MGB	26.4897	26.4797	0.0141074								TRUE	0.30301	TRUE	1	45		N
357	O21	FALSE	56	Dio2	UNKNOWN	FAM	NFQ-MGB	26.6593	26.5594	0.141265								TRUE	0.30301	TRUE	1	45		N
381	P21	FALSE	56	Dio2	UNKNOWN	FAM	NFQ-MGB	26.4595	26.5594	0.141265								TRUE	0.30301	TRUE	1	45		N
21	A21	FALSE	63	Dio2	UNKNOWN	FAM	NFQ-MGB	26.1795	26.2122	0.0462105								TRUE	0.30301	TRUE	1	45		N
45	B21	FALSE	63	Dio2	UNKNOWN	FAM	NFQ-MGB	26.2448	26.2122	0.0462105								TRUE	0.30301	TRUE	1	45		N
213	I21	FALSE	64	Dio2	UNKNOWN	FAM	NFQ-MGB	26.1447	26.2484	0.146569								TRUE	0.30301	TRUE	1	45		N
237	J21	FALSE	64	Dio2	UNKNOWN	FAM	NFQ-MGB	26.352	26.2484	0.146569								TRUE	0.30301	TRUE	1	45		N
70	C22	FALSE	71	Dio2	UNKNOWN	FAM	NFQ-MGB	26.9263	27.0333	0.151222								TRUE	0.30301	TRUE	1	45		N
94	D22	FALSE	71	Dio2	UNKNOWN	FAM	NFQ-MGB	27.1402	27.0333	0.151222								TRUE	0.30301	TRUE	1	45		N
309	M21	FALSE	79	Dio2	UNKNOWN	FAM	NFQ-MGB	25.9972	26.0387	0.0586185								TRUE	0.30301	TRUE	1	45		N
333	N21	FALSE	79	Dio2	UNKNOWN	FAM	NFQ-MGB	26.0801	26.0387	0.0586185								TRUE	0.30301	TRUE	1	45		N
118	E22	FALSE	82	Dio2	UNKNOWN	FAM	NFQ-MGB	26.1379	26.1144	0.0332967								TRUE	0.30301	TRUE	1	45		N
142	F22	FALSE	82	Dio2	UNKNOWN	FAM	NFQ-MGB	26.0908	26.1144	0.0332967								TRUE	0.30301	TRUE	1	45		N
358	O22	FALSE	ntc	Dio2	NTC	FAM	NFQ-MGB	Undetermined										TRUE	0.30301	TRUE	1	45		N
382	P22	FALSE	ntc	Dio2	NTC	FAM	NFQ-MGB	Undetermined										TRUE	0.30301	TRUE	1	45		N
6	A6	FALSE	102	Gapdh	UNKNOWN	FAM	NFQ-MGB	20.846	20.917	0.100452								TRUE	0.270579	TRUE	1	45		N
30	B6	FALSE	102	Gapdh	UNKNOWN	FAM	NFQ-MGB	20.9881	20.917	0.100452								TRUE	0.270579	TRUE	1	45		N
198	I6	FALSE	104	Gapdh	UNKNOWN	FAM	NFQ-MGB	20.8183	20.8937	0.106628								TRUE	0.270579	TRUE	1	45		N
222	J6	FALSE	104	Gapdh	UNKNOWN	FAM	NFQ-MGB	20.9691	20.8937	0.106628								TRUE	0.270579	TRUE	1	45		N
53	C5	FALSE	29	Gapdh	UNKNOWN	FAM	NFQ-MGB	21.1734	21.2431	0.0985427								TRUE	0.270579	TRUE	1	45		N
77	D5	FALSE	29	Gapdh	UNKNOWN	FAM	NFQ-MGB	21.3128	21.2431	0.0985427								TRUE	0.270579	TRUE	1	45		N
245	K5	FALSE	31	Gapdh	UNKNOWN	FAM	NFQ-MGB	20.9653	20.8289	0.192931								TRUE	0.270579	TRUE	1	45		N
269	L5	FALSE	31	Gapdh	UNKNOWN	FAM	NFQ-MGB	20.6925	20.8289	0.192931								TRUE	0.270579	TRUE	1	45		N
101	E5	FALSE	45	Gapdh	UNKNOWN	FAM	NFQ-MGB	21.0543	21.1425	0.124763								TRUE	0.270579	TRUE	1	45		N
125	F5	FALSE	45	Gapdh	UNKNOWN	FAM	NFQ-MGB	21.2307	21.1425	0.124763								TRUE	0.270579	TRUE	1	45		N
150	G6	FALSE	51	Gapdh	UNKNOWN	FAM	NFQ-MGB	20.8351	20.8355	0.000544874								TRUE	0.270579	TRUE	1	45		N
174	H6	FALSE	51	Gapdh	UNKNOWN	FAM	NFQ-MGB	20.8359	20.8355	0.000544874								TRUE	0.270579	TRUE	1	45		N
149	G5	FALSE	53	Gapdh	UNKNOWN	FAM	NFQ-MGB	20.8859	20.9873	0.14345								TRUE	0.270579	TRUE	1	45		N
173	H5	FALSE	53	Gapdh	UNKNOWN	FAM	NFQ-MGB	21.0888	20.9873	0.14345								TRUE	0.270579	TRUE	1	45		N
341	O5	FALSE	56	Gapdh	UNKNOWN	FAM	NFQ-MGB	20.9701	20.9129	0.0809692								TRUE	0.270579	TRUE	1	45		N
365	P5	FALSE	56	Gapdh	UNKNOWN	FAM	NFQ-MGB	20.8556	20.9129	0.0809692								TRUE	0.270579	TRUE	1	45		N
5	A5	FALSE	63	Gapdh	UNKNOWN	FAM	NFQ-MGB	19.8535	20.2924	0.620747								TRUE	0.270579	TRUE	1	45		Y
29	B5	FALSE	63	Gapdh	UNKNOWN	FAM	NFQ-MGB	20.7314	20.2924	0.620747								TRUE	0.270579	TRUE	1	45		Y
197	I5	FALSE	64	Gapdh	UNKNOWN	FAM	NFQ-MGB	21.256	21.1096	0.207029								TRUE	0.270579	TRUE	1	45		N
221	J5	FALSE	64	Gapdh	UNKNOWN	FAM	NFQ-MGB	20.9632	21.1096	0.207029								TRUE	0.270579	TRUE	1	45		N
54	C6	FALSE	71	Gapdh	UNKNOWN	FAM	NFQ-MGB	21.4541	21.4486	0.00774558								TRUE	0.270579	TRUE	1	45		N
78	D6	FALSE	71	Gapdh	UNKNOWN	FAM	NFQ-MGB	21.4431	21.4486	0.00774558								TRUE	0.270579	TRUE	1	45		N
293	M5	FALSE	79	Gapdh	UNKNOWN	FAM	NFQ-MGB	20.6769	20.5903	0.122474								TRUE	0.270579	TRUE	1	45		N
317	N5	FALSE	79	Gapdh	UNKNOWN	FAM	NFQ-MGB	20.5037	20.5903	0.122474								TRUE	0.270579	TRUE	1	45		N
102	E6	FALSE	82	Gapdh	UNKNOWN	FAM	NFQ-MGB	20.9802	20.9197	0.0854981								TRUE	0.270579	TRUE	1	45		N
126	F6	FALSE	82	Gapdh	UNKNOWN	FAM	NFQ-MGB	20.8592	20.9197	0.0854981								TRUE	0.270579	TRUE	1	45		N
342	O6	FALSE	ntc	Gapdh	NTC	FAM	NFQ-MGB	39.4941	41.4494	2.76517								TRUE	0.270579	TRUE	1	45		Y
366	P6	FALSE	ntc	Gapdh	NTC	FAM	NFQ-MGB	43.4047	41.4494	2.76517								TRUE	0.270579	TRUE	1	45		Y
8	A8	FALSE	102	Hprt	UNKNOWN	FAM	NFQ-MGB	24.9581	24.917	0.0580628								TRUE	0.203267	TRUE	1	45		N
32	B8	FALSE	102	Hprt	UNKNOWN	FAM	NFQ-MGB	24.876	24.917	0.0580628								TRUE	0.203267	TRUE	1	45		N
200	I8	FALSE	104	Hprt	UNKNOWN	FAM	NFQ-MGB	24.8169	24.8131	0.00535164								TRUE	0.203267	TRUE	1	45		N
224	J8	FALSE	104	Hprt	UNKNOWN	FAM	NFQ-MGB	24.8094	24.8131	0.00535164								TRUE	0.203267	TRUE	1	45		N
55	C7	FALSE	29	Hprt	UNKNOWN	FAM	NFQ-MGB	25.9278	25.8768	0.0720623								TRUE	0.203267	TRUE	1	45		N
79	D7	FALSE	29	Hprt	UNKNOWN	FAM	NFQ-MGB	25.8258	25.8768	0.0720623								TRUE	0.203267	TRUE	1	45		N
247	K7	FALSE	31	Hprt	UNKNOWN	FAM	NFQ-MGB	24.9598	24.8584	0.143306								TRUE	0.203267	TRUE	1	45		N
271	L7	FALSE	31	Hprt	UNKNOWN	FAM	NFQ-MGB	24.7571	24.8584	0.143306								TRUE	0.203267	TRUE	1	45		N
103	E7	FALSE	45	Hprt	UNKNOWN	FAM	NFQ-MGB	24.9124	24.8985	0.019753								TRUE	0.203267	TRUE	1	45		N
127	F7	FALSE	45	Hprt	UNKNOWN	FAM	NFQ-MGB	24.8845	24.8985	0.019753								TRUE	0.203267	TRUE	1	45		N
152	G8	FALSE	51	Hprt	UNKNOWN	FAM	NFQ-MGB	24.5869	24.5389	0.0678598								TRUE	0.203267	TRUE	1	45		N
176	H8	FALSE	51	Hprt	UNKNOWN	FAM	NFQ-MGB	24.4909	24.5389	0.0678598								TRUE	0.203267	TRUE	1	45		N
151	G7	FALSE	53	Hprt	UNKNOWN	FAM	NFQ-MGB	24.7844	24.8601	0.107112								TRUE	0.203267	TRUE	1	45		N
175	H7	FALSE	53	Hprt	UNKNOWN	FAM	NFQ-MGB	24.9359	24.8601	0.107112								TRUE	0.203267	TRUE	1	45		N
343	O7	FALSE	56	Hprt	UNKNOWN	FAM	NFQ-MGB	25.1127	25.1311	0.0259557								TRUE	0.203267	TRUE	1	45		N
367	P7	FALSE	56	Hprt	UNKNOWN	FAM	NFQ-MGB	25.1495	25.1311	0.0259557								TRUE	0.203267	TRUE	1	45		N
7	A7	FALSE	63	Hprt	UNKNOWN	FAM	NFQ-MGB	24.6063	24.6397	0.0473259								TRUE	0.203267	TRUE	1	45		N
31	B7	FALSE	63	Hprt	UNKNOWN	FAM	NFQ-MGB	24.6732	24.6397	0.0473259								TRUE	0.203267	TRUE	1	45		N
199	I7	FALSE	64	Hprt	UNKNOWN	FAM	NFQ-MGB	25.1094	25.0341	0.106453								TRUE	0.203267	TRUE	1	45		N
223	J7	FALSE	64	Hprt	UNKNOWN	FAM	NFQ-MGB	24.9588	25.0341	0.106453								TRUE	0.203267	TRUE	1	45		N
56	C8	FALSE	71	Hprt	UNKNOWN	FAM	NFQ-MGB	25.476	25.4555	0.0289701								TRUE	0.203267	TRUE	1	45		N
80	D8	FALSE	71	Hprt	UNKNOWN	FAM	NFQ-MGB	25.435	25.4555	0.0289701								TRUE	0.203267	TRUE	1	45		N
295	M7	FALSE	79	Hprt	UNKNOWN	FAM	NFQ-MGB	24.6903	24.6934	0.00431584								TRUE	0.203267	TRUE	1	45		N
319	N7	FALSE	79	Hprt	UNKNOWN	FAM	NFQ-MGB	24.6964	24.6934	0.00431584								TRUE	0.203267	TRUE	1	45		N
104	E8	FALSE	82	Hprt	UNKNOWN	FAM	NFQ-MGB	25.088	25.1117	0.033588								TRUE	0.203267	TRUE	1	45		N
128	F8	FALSE	82	Hprt	UNKNOWN	FAM	NFQ-MGB	25.1355	25.1117	0.033588								TRUE	0.203267	TRUE	1	45		N
344	O8	FALSE	ntc	Hprt	NTC	FAM	NFQ-MGB	Undetermined										TRUE	0.203267	TRUE	1	45		N
368	P8	FALSE	ntc	Hprt	NTC	FAM	NFQ-MGB	Undetermined										TRUE	0.203267	TRUE	1	45		N
24	A24	FALSE	102	Parv	UNKNOWN	FAM	NFQ-MGB	25.4633	25.346	0.165979								TRUE	0.187204	TRUE	1	45		N
48	B24	FALSE	102	Parv	UNKNOWN	FAM	NFQ-MGB	25.2286	25.346	0.165979								TRUE	0.187204	TRUE	1	45		N
216	I24	FALSE	104	Parv	UNKNOWN	FAM	NFQ-MGB	24.629	24.5796	0.0699125								TRUE	0.187204	TRUE	1	45		N
240	J24	FALSE	104	Parv	UNKNOWN	FAM	NFQ-MGB	24.5301	24.5796	0.0699125								TRUE	0.187204	TRUE	1	45		N
71	C23	FALSE	29	Parv	UNKNOWN	FAM	NFQ-MGB	25.7996	25.8775	0.110174								TRUE	0.187204	TRUE	1	45		N
95	D23	FALSE	29	Parv	UNKNOWN	FAM	NFQ-MGB	25.9554	25.8775	0.110174								TRUE	0.187204	TRUE	1	45		N
263	K23	FALSE	31	Parv	UNKNOWN	FAM	NFQ-MGB	24.8578	24.7492	0.153665								TRUE	0.187204	TRUE	1	45		N
287	L23	FALSE	31	Parv	UNKNOWN	FAM	NFQ-MGB	24.6405	24.7492	0.153665								TRUE	0.187204	TRUE	1	45		N
119	E23	FALSE	45	Parv	UNKNOWN	FAM	NFQ-MGB	26.6953	26.6664	0.0408723								TRUE	0.187204	TRUE	1	45		N
143	F23	FALSE	45	Parv	UNKNOWN	FAM	NFQ-MGB	26.6375	26.6664	0.0408723								TRUE	0.187204	TRUE	1	45		N
168	G24	FALSE	51	Parv	UNKNOWN	FAM	NFQ-MGB	25.4363	25.4419	0.00799239								TRUE	0.187204	TRUE	1	45		N
192	H24	FALSE	51	Parv	UNKNOWN	FAM	NFQ-MGB	25.4476	25.4419	0.00799239								TRUE	0.187204	TRUE	1	45		N
167	G23	FALSE	53	Parv	UNKNOWN	FAM	NFQ-MGB	25.325	25.3204	0.00656547								TRUE	0.187204	TRUE	1	45		N
191	H23	FALSE	53	Parv	UNKNOWN	FAM	NFQ-MGB	25.3157	25.3204	0.00656547								TRUE	0.187204	TRUE	1	45		N
359	O23	FALSE	56	Parv	UNKNOWN	FAM	NFQ-MGB	24.9353	24.9073	0.0396221								TRUE	0.187204	TRUE	1	45		N
383	P23	FALSE	56	Parv	UNKNOWN	FAM	NFQ-MGB	24.8792	24.9073	0.0396221								TRUE	0.187204	TRUE	1	45		N
23	A23	FALSE	63	Parv	UNKNOWN	FAM	NFQ-MGB	24.9903	25.0024	0.0170422								TRUE	0.187204	TRUE	1	45		N
47	B23	FALSE	63	Parv	UNKNOWN	FAM	NFQ-MGB	25.0144	25.0024	0.0170422								TRUE	0.187204	TRUE	1	45		N
215	I23	FALSE	64	Parv	UNKNOWN	FAM	NFQ-MGB	24.7752	24.8365	0.0866472								TRUE	0.187204	TRUE	1	45		N
239	J23	FALSE	64	Parv	UNKNOWN	FAM	NFQ-MGB	24.8977	24.8365	0.0866472								TRUE	0.187204	TRUE	1	45		N
72	C24	FALSE	71	Parv	UNKNOWN	FAM	NFQ-MGB	25.1294	25.0562	0.103476								TRUE	0.187204	TRUE	1	45		N
96	D24	FALSE	71	Parv	UNKNOWN	FAM	NFQ-MGB	24.983	25.0562	0.103476								TRUE	0.187204	TRUE	1	45		N
311	M23	FALSE	79	Parv	UNKNOWN	FAM	NFQ-MGB	25.4311	25.374	0.0807695								TRUE	0.187204	TRUE	1	45		N
335	N23	FALSE	79	Parv	UNKNOWN	FAM	NFQ-MGB	25.3169	25.374	0.0807695								TRUE	0.187204	TRUE	1	45		N
120	E24	FALSE	82	Parv	UNKNOWN	FAM	NFQ-MGB	26.2184	26.2121	0.0089122								TRUE	0.187204	TRUE	1	45		N
144	F24	FALSE	82	Parv	UNKNOWN	FAM	NFQ-MGB	26.2058	26.2121	0.0089122								TRUE	0.187204	TRUE	1	45		N
360	O24	FALSE	ntc	Parv	NTC	FAM	NFQ-MGB	Undetermined										TRUE	0.187204	TRUE	1	45		N
384	P24	FALSE	ntc	Parv	NTC	FAM	NFQ-MGB	Undetermined										TRUE	0.187204	TRUE	1	45		N
12	A12	FALSE	102	Rpl13a	UNKNOWN	FAM	NFQ-MGB	24.0017	24.2256	0.316677								TRUE	0.186527	TRUE	1	45		N
36	B12	FALSE	102	Rpl13a	UNKNOWN	FAM	NFQ-MGB	24.4495	24.2256	0.316677								TRUE	0.186527	TRUE	1	45		N
204	I12	FALSE	104	Rpl13a	UNKNOWN	FAM	NFQ-MGB	23.7808	23.7926	0.0167508								TRUE	0.186527	TRUE	1	45		N
228	J12	FALSE	104	Rpl13a	UNKNOWN	FAM	NFQ-MGB	23.8044	23.7926	0.0167508								TRUE	0.186527	TRUE	1	45		N
59	C11	FALSE	29	Rpl13a	UNKNOWN	FAM	NFQ-MGB	24.158	24.1723	0.0201226								TRUE	0.186527	TRUE	1	45		N
83	D11	FALSE	29	Rpl13a	UNKNOWN	FAM	NFQ-MGB	24.1865	24.1723	0.0201226								TRUE	0.186527	TRUE	1	45		N
251	K11	FALSE	31	Rpl13a	UNKNOWN	FAM	NFQ-MGB	24.1382	24.0022	0.192346								TRUE	0.186527	TRUE	1	45		N
275	L11	FALSE	31	Rpl13a	UNKNOWN	FAM	NFQ-MGB	23.8662	24.0022	0.192346								TRUE	0.186527	TRUE	1	45		N
107	E11	FALSE	45	Rpl13a	UNKNOWN	FAM	NFQ-MGB	24.0623	23.9292	0.188183								TRUE	0.186527	TRUE	1	45		N
131	F11	FALSE	45	Rpl13a	UNKNOWN	FAM	NFQ-MGB	23.7962	23.9292	0.188183								TRUE	0.186527	TRUE	1	45		N
156	G12	FALSE	51	Rpl13a	UNKNOWN	FAM	NFQ-MGB	23.5153	23.4715	0.0619336								TRUE	0.186527	TRUE	1	45		N
180	H12	FALSE	51	Rpl13a	UNKNOWN	FAM	NFQ-MGB	23.4278	23.4715	0.0619336								TRUE	0.186527	TRUE	1	45		N
155	G11	FALSE	53	Rpl13a	UNKNOWN	FAM	NFQ-MGB	23.5409	23.5853	0.0627469								TRUE	0.186527	TRUE	1	45		N
179	H11	FALSE	53	Rpl13a	UNKNOWN	FAM	NFQ-MGB	23.6297	23.5853	0.0627469								TRUE	0.186527	TRUE	1	45		N
347	O11	FALSE	56	Rpl13a	UNKNOWN	FAM	NFQ-MGB	23.8808	23.8713	0.0134142								TRUE	0.186527	TRUE	1	45		N
371	P11	FALSE	56	Rpl13a	UNKNOWN	FAM	NFQ-MGB	23.8619	23.8713	0.0134142								TRUE	0.186527	TRUE	1	45		N
11	A11	FALSE	63	Rpl13a	UNKNOWN	FAM	NFQ-MGB	23.9136	23.8905	0.0327599								TRUE	0.186527	TRUE	1	45		N
35	B11	FALSE	63	Rpl13a	UNKNOWN	FAM	NFQ-MGB	23.8673	23.8905	0.0327599								TRUE	0.186527	TRUE	1	45		N
203	I11	FALSE	64	Rpl13a	UNKNOWN	FAM	NFQ-MGB	24.0128	24.0391	0.0372012								TRUE	0.186527	TRUE	1	45		N
227	J11	FALSE	64	Rpl13a	UNKNOWN	FAM	NFQ-MGB	24.0654	24.0391	0.0372012								TRUE	0.186527	TRUE	1	45		N
60	C12	FALSE	71	Rpl13a	UNKNOWN	FAM	NFQ-MGB	24.521	24.4906	0.042925								TRUE	0.186527	TRUE	1	45		N
84	D12	FALSE	71	Rpl13a	UNKNOWN	FAM	NFQ-MGB	24.4603	24.4906	0.042925								TRUE	0.186527	TRUE	1	45		N
299	M11	FALSE	79	Rpl13a	UNKNOWN	FAM	NFQ-MGB	23.7167	23.7362	0.027469								TRUE	0.186527	TRUE	1	45		N
323	N11	FALSE	79	Rpl13a	UNKNOWN	FAM	NFQ-MGB	23.7556	23.7362	0.027469								TRUE	0.186527	TRUE	1	45		N
108	E12	FALSE	82	Rpl13a	UNKNOWN	FAM	NFQ-MGB	24.2829	24.1822	0.142444								TRUE	0.186527	TRUE	1	45		N
132	F12	FALSE	82	Rpl13a	UNKNOWN	FAM	NFQ-MGB	24.0815	24.1822	0.142444								TRUE	0.186527	TRUE	1	45		N
348	O12	FALSE	ntc	Rpl13a	NTC	FAM	NFQ-MGB	Undetermined										TRUE	0.186527	TRUE	1	45		N
372	P12	FALSE	ntc	Rpl13a	NTC	FAM	NFQ-MGB	Undetermined										TRUE	0.186527	TRUE	1	45		N
14	A14	FALSE	102	Rps18	UNKNOWN	FAM	NFQ-MGB	21.6205	21.6513	0.0435535								TRUE	0.377276	TRUE	1	45		N
38	B14	FALSE	102	Rps18	UNKNOWN	FAM	NFQ-MGB	21.6821	21.6513	0.0435535								TRUE	0.377276	TRUE	1	45		N
206	I14	FALSE	104	Rps18	UNKNOWN	FAM	NFQ-MGB	21.2885	21.2568	0.044793								TRUE	0.377276	TRUE	1	45		N
230	J14	FALSE	104	Rps18	UNKNOWN	FAM	NFQ-MGB	21.2252	21.2568	0.044793								TRUE	0.377276	TRUE	1	45		N
61	C13	FALSE	29	Rps18	UNKNOWN	FAM	NFQ-MGB	21.8419	21.8367	0.00747854								TRUE	0.377276	TRUE	1	45		N
85	D13	FALSE	29	Rps18	UNKNOWN	FAM	NFQ-MGB	21.8314	21.8367	0.00747854								TRUE	0.377276	TRUE	1	45		N
253	K13	FALSE	31	Rps18	UNKNOWN	FAM	NFQ-MGB	21.6406	21.6147	0.0366644								TRUE	0.377276	TRUE	1	45		N
277	L13	FALSE	31	Rps18	UNKNOWN	FAM	NFQ-MGB	21.5887	21.6147	0.0366644								TRUE	0.377276	TRUE	1	45		N
109	E13	FALSE	45	Rps18	UNKNOWN	FAM	NFQ-MGB	21.4842	21.3832	0.142795								TRUE	0.377276	TRUE	1	45		N
133	F13	FALSE	45	Rps18	UNKNOWN	FAM	NFQ-MGB	21.2822	21.3832	0.142795								TRUE	0.377276	TRUE	1	45		N
158	G14	FALSE	51	Rps18	UNKNOWN	FAM	NFQ-MGB	21.2262	21.126	0.141667								TRUE	0.377276	TRUE	1	45		N
182	H14	FALSE	51	Rps18	UNKNOWN	FAM	NFQ-MGB	21.0258	21.126	0.141667								TRUE	0.377276	TRUE	1	45		N
157	G13	FALSE	53	Rps18	UNKNOWN	FAM	NFQ-MGB	21.1812	21.1306	0.071593								TRUE	0.377276	TRUE	1	45		N
181	H13	FALSE	53	Rps18	UNKNOWN	FAM	NFQ-MGB	21.08	21.1306	0.071593								TRUE	0.377276	TRUE	1	45		N
349	O13	FALSE	56	Rps18	UNKNOWN	FAM	NFQ-MGB	21.5891	21.5931	0.00569286								TRUE	0.377276	TRUE	1	45		N
373	P13	FALSE	56	Rps18	UNKNOWN	FAM	NFQ-MGB	21.5972	21.5931	0.00569286								TRUE	0.377276	TRUE	1	45		N
13	A13	FALSE	63	Rps18	UNKNOWN	FAM	NFQ-MGB	21.562	21.5463	0.022209								TRUE	0.377276	TRUE	1	45		N
37	B13	FALSE	63	Rps18	UNKNOWN	FAM	NFQ-MGB	21.5306	21.5463	0.022209								TRUE	0.377276	TRUE	1	45		N
205	I13	FALSE	64	Rps18	UNKNOWN	FAM	NFQ-MGB	21.7206	21.6859	0.0490589								TRUE	0.377276	TRUE	1	45		N
229	J13	FALSE	64	Rps18	UNKNOWN	FAM	NFQ-MGB	21.6512	21.6859	0.0490589								TRUE	0.377276	TRUE	1	45		N
62	C14	FALSE	71	Rps18	UNKNOWN	FAM	NFQ-MGB	21.9072	21.982	0.105781								TRUE	0.377276	TRUE	1	45		N
86	D14	FALSE	71	Rps18	UNKNOWN	FAM	NFQ-MGB	22.0568	21.982	0.105781								TRUE	0.377276	TRUE	1	45		N
301	M13	FALSE	79	Rps18	UNKNOWN	FAM	NFQ-MGB	21.345	21.338	0.0098455								TRUE	0.377276	TRUE	1	45		N
325	N13	FALSE	79	Rps18	UNKNOWN	FAM	NFQ-MGB	21.3311	21.338	0.0098455								TRUE	0.377276	TRUE	1	45		N
110	E14	FALSE	82	Rps18	UNKNOWN	FAM	NFQ-MGB	21.7733	21.7007	0.102649								TRUE	0.377276	TRUE	1	45		N
134	F14	FALSE	82	Rps18	UNKNOWN	FAM	NFQ-MGB	21.6281	21.7007	0.102649								TRUE	0.377276	TRUE	1	45		N
350	O14	FALSE	ntc	Rps18	NTC	FAM	NFQ-MGB	Undetermined										TRUE	0.377276	TRUE	1	45		N
374	P14	FALSE	ntc	Rps18	NTC	FAM	NFQ-MGB	Undetermined										TRUE	0.377276	TRUE	1	45		N
16	A16	FALSE	102	Rps29	UNKNOWN	FAM	NFQ-MGB	21.5201	21.5857	0.0927393								TRUE	0.215974	TRUE	1	45		N
40	B16	FALSE	102	Rps29	UNKNOWN	FAM	NFQ-MGB	21.6512	21.5857	0.0927393								TRUE	0.215974	TRUE	1	45		N
208	I16	FALSE	104	Rps29	UNKNOWN	FAM	NFQ-MGB	21.2406	21.2937	0.0750996								TRUE	0.215974	TRUE	1	45		N
232	J16	FALSE	104	Rps29	UNKNOWN	FAM	NFQ-MGB	21.3468	21.2937	0.0750996								TRUE	0.215974	TRUE	1	45		N
63	C15	FALSE	29	Rps29	UNKNOWN	FAM	NFQ-MGB	21.6834	21.6953	0.0167589								TRUE	0.215974	TRUE	1	45		N
87	D15	FALSE	29	Rps29	UNKNOWN	FAM	NFQ-MGB	21.7071	21.6953	0.0167589								TRUE	0.215974	TRUE	1	45		N
255	K15	FALSE	31	Rps29	UNKNOWN	FAM	NFQ-MGB	21.4474	21.4446	0.0039436								TRUE	0.215974	TRUE	1	45		N
279	L15	FALSE	31	Rps29	UNKNOWN	FAM	NFQ-MGB	21.4418	21.4446	0.0039436								TRUE	0.215974	TRUE	1	45		N
111	E15	FALSE	45	Rps29	UNKNOWN	FAM	NFQ-MGB	21.4043	21.3439	0.0855345								TRUE	0.215974	TRUE	1	45		N
135	F15	FALSE	45	Rps29	UNKNOWN	FAM	NFQ-MGB	21.2834	21.3439	0.0855345								TRUE	0.215974	TRUE	1	45		N
160	G16	FALSE	51	Rps29	UNKNOWN	FAM	NFQ-MGB	20.969	20.902	0.0946841								TRUE	0.215974	TRUE	1	45		N
184	H16	FALSE	51	Rps29	UNKNOWN	FAM	NFQ-MGB	20.8351	20.902	0.0946841								TRUE	0.215974	TRUE	1	45		N
159	G15	FALSE	53	Rps29	UNKNOWN	FAM	NFQ-MGB	21.0188	21.0077	0.0157838								TRUE	0.215974	TRUE	1	45		N
183	H15	FALSE	53	Rps29	UNKNOWN	FAM	NFQ-MGB	20.9965	21.0077	0.0157838								TRUE	0.215974	TRUE	1	45		N
351	O15	FALSE	56	Rps29	UNKNOWN	FAM	NFQ-MGB	21.3218	21.3491	0.0386578								TRUE	0.215974	TRUE	1	45		N
375	P15	FALSE	56	Rps29	UNKNOWN	FAM	NFQ-MGB	21.3764	21.3491	0.0386578								TRUE	0.215974	TRUE	1	45		N
15	A15	FALSE	63	Rps29	UNKNOWN	FAM	NFQ-MGB	21.3328	21.3831	0.0711304								TRUE	0.215974	TRUE	1	45		N
39	B15	FALSE	63	Rps29	UNKNOWN	FAM	NFQ-MGB	21.4334	21.3831	0.0711304								TRUE	0.215974	TRUE	1	45		N
207	I15	FALSE	64	Rps29	UNKNOWN	FAM	NFQ-MGB	21.6315	21.5227	0.153986								TRUE	0.215974	TRUE	1	45		N
231	J15	FALSE	64	Rps29	UNKNOWN	FAM	NFQ-MGB	21.4138	21.5227	0.153986								TRUE	0.215974	TRUE	1	45		N
64	C16	FALSE	71	Rps29	UNKNOWN	FAM	NFQ-MGB	21.724	21.753	0.0409465								TRUE	0.215974	TRUE	1	45		N
88	D16	FALSE	71	Rps29	UNKNOWN	FAM	NFQ-MGB	21.7819	21.753	0.0409465								TRUE	0.215974	TRUE	1	45		N
303	M15	FALSE	79	Rps29	UNKNOWN	FAM	NFQ-MGB	21.1132	21.1317	0.026065								TRUE	0.215974	TRUE	1	45		N
327	N15	FALSE	79	Rps29	UNKNOWN	FAM	NFQ-MGB	21.1501	21.1317	0.026065								TRUE	0.215974	TRUE	1	45		N
112	E16	FALSE	82	Rps29	UNKNOWN	FAM	NFQ-MGB	21.6313	21.5401	0.129052								TRUE	0.215974	TRUE	1	45		N
136	F16	FALSE	82	Rps29	UNKNOWN	FAM	NFQ-MGB	21.4488	21.5401	0.129052								TRUE	0.215974	TRUE	1	45		N
352	O16	FALSE	ntc	Rps29	NTC	FAM	NFQ-MGB	Undetermined										TRUE	0.215974	TRUE	1	45		N
376	P16	FALSE	ntc	Rps29	NTC	FAM	NFQ-MGB	Undetermined										TRUE	0.215974	TRUE	1	45		N
10	A10	FALSE	102	Sdha	UNKNOWN	FAM	NFQ-MGB	23.9131	23.9142	0.0015011								TRUE	0.227613	TRUE	1	45		N
34	B10	FALSE	102	Sdha	UNKNOWN	FAM	NFQ-MGB	23.9153	23.9142	0.0015011								TRUE	0.227613	TRUE	1	45		N
202	I10	FALSE	104	Sdha	UNKNOWN	FAM	NFQ-MGB	23.9831	23.893	0.127355								TRUE	0.227613	TRUE	1	45		N
226	J10	FALSE	104	Sdha	UNKNOWN	FAM	NFQ-MGB	23.803	23.893	0.127355								TRUE	0.227613	TRUE	1	45		N
57	C9	FALSE	29	Sdha	UNKNOWN	FAM	NFQ-MGB	24.382	24.3742	0.0110297								TRUE	0.227613	TRUE	1	45		N
81	D9	FALSE	29	Sdha	UNKNOWN	FAM	NFQ-MGB	24.3664	24.3742	0.0110297								TRUE	0.227613	TRUE	1	45		N
249	K9	FALSE	31	Sdha	UNKNOWN	FAM	NFQ-MGB	23.8386	23.906	0.0952654								TRUE	0.227613	TRUE	1	45		N
273	L9	FALSE	31	Sdha	UNKNOWN	FAM	NFQ-MGB	23.9734	23.906	0.0952654								TRUE	0.227613	TRUE	1	45		N
105	E9	FALSE	45	Sdha	UNKNOWN	FAM	NFQ-MGB	24.1133	24.0247	0.125313								TRUE	0.227613	TRUE	1	45		N
129	F9	FALSE	45	Sdha	UNKNOWN	FAM	NFQ-MGB	23.936	24.0247	0.125313								TRUE	0.227613	TRUE	1	45		N
154	G10	FALSE	51	Sdha	UNKNOWN	FAM	NFQ-MGB	23.7805	23.7531	0.0387778								TRUE	0.227613	TRUE	1	45		N
178	H10	FALSE	51	Sdha	UNKNOWN	FAM	NFQ-MGB	23.7257	23.7531	0.0387778								TRUE	0.227613	TRUE	1	45		N
153	G9	FALSE	53	Sdha	UNKNOWN	FAM	NFQ-MGB	23.8784	23.7946	0.118501								TRUE	0.227613	TRUE	1	45		N
177	H9	FALSE	53	Sdha	UNKNOWN	FAM	NFQ-MGB	23.7108	23.7946	0.118501								TRUE	0.227613	TRUE	1	45		N
345	O9	FALSE	56	Sdha	UNKNOWN	FAM	NFQ-MGB	23.9892	24.0275	0.0541098								TRUE	0.227613	TRUE	1	45		N
369	P9	FALSE	56	Sdha	UNKNOWN	FAM	NFQ-MGB	24.0658	24.0275	0.0541098								TRUE	0.227613	TRUE	1	45		N
9	A9	FALSE	63	Sdha	UNKNOWN	FAM	NFQ-MGB	23.6951	23.7554	0.0852243								TRUE	0.227613	TRUE	1	45		N
33	B9	FALSE	63	Sdha	UNKNOWN	FAM	NFQ-MGB	23.8156	23.7554	0.0852243								TRUE	0.227613	TRUE	1	45		N
201	I9	FALSE	64	Sdha	UNKNOWN	FAM	NFQ-MGB	23.9841	24.0228	0.0547275								TRUE	0.227613	TRUE	1	45		N
225	J9	FALSE	64	Sdha	UNKNOWN	FAM	NFQ-MGB	24.0615	24.0228	0.0547275								TRUE	0.227613	TRUE	1	45		N
58	C10	FALSE	71	Sdha	UNKNOWN	FAM	NFQ-MGB	24.7319	24.5844	0.208683								TRUE	0.227613	TRUE	1	45		N
82	D10	FALSE	71	Sdha	UNKNOWN	FAM	NFQ-MGB	24.4368	24.5844	0.208683								TRUE	0.227613	TRUE	1	45		N
297	M9	FALSE	79	Sdha	UNKNOWN	FAM	NFQ-MGB	24.0521	23.9912	0.0860996								TRUE	0.227613	TRUE	1	45		N
321	N9	FALSE	79	Sdha	UNKNOWN	FAM	NFQ-MGB	23.9303	23.9912	0.0860996								TRUE	0.227613	TRUE	1	45		N
106	E10	FALSE	82	Sdha	UNKNOWN	FAM	NFQ-MGB	24.241	24.1669	0.104919								TRUE	0.227613	TRUE	1	45		N
130	F10	FALSE	82	Sdha	UNKNOWN	FAM	NFQ-MGB	24.0927	24.1669	0.104919								TRUE	0.227613	TRUE	1	45		N
346	O10	FALSE	ntc	Sdha	NTC	FAM	NFQ-MGB	Undetermined										TRUE	0.227613	TRUE	1	45		N
370	P10	FALSE	ntc	Sdha	NTC	FAM	NFQ-MGB	Undetermined										TRUE	0.227613	TRUE	1	45		N
18	A18	FALSE	102	Tbp	UNKNOWN	FAM	NFQ-MGB	29.0911	29.1557	0.091346								TRUE	0.399045	TRUE	1	45		N
42	B18	FALSE	102	Tbp	UNKNOWN	FAM	NFQ-MGB	29.2203	29.1557	0.091346								TRUE	0.399045	TRUE	1	45		N
210	I18	FALSE	104	Tbp	UNKNOWN	FAM	NFQ-MGB	29.4175	29.4218	0.00607994								TRUE	0.399045	TRUE	1	45		N
234	J18	FALSE	104	Tbp	UNKNOWN	FAM	NFQ-MGB	29.4261	29.4218	0.00607994								TRUE	0.399045	TRUE	1	45		N
65	C17	FALSE	29	Tbp	UNKNOWN	FAM	NFQ-MGB	29.7676	29.6659	0.143746								TRUE	0.399045	TRUE	1	45		N
89	D17	FALSE	29	Tbp	UNKNOWN	FAM	NFQ-MGB	29.5643	29.6659	0.143746								TRUE	0.399045	TRUE	1	45		N
257	K17	FALSE	31	Tbp	UNKNOWN	FAM	NFQ-MGB	29.3193	29.2435	0.107262								TRUE	0.399045	TRUE	1	45		N
281	L17	FALSE	31	Tbp	UNKNOWN	FAM	NFQ-MGB	29.1676	29.2435	0.107262								TRUE	0.399045	TRUE	1	45		N
113	E17	FALSE	45	Tbp	UNKNOWN	FAM	NFQ-MGB	29.1391	29.2972	0.223502								TRUE	0.399045	TRUE	1	45		N
137	F17	FALSE	45	Tbp	UNKNOWN	FAM	NFQ-MGB	29.4552	29.2972	0.223502								TRUE	0.399045	TRUE	1	45		N
162	G18	FALSE	51	Tbp	UNKNOWN	FAM	NFQ-MGB	29.1725	29.1075	0.0919557								TRUE	0.399045	TRUE	1	45		N
186	H18	FALSE	51	Tbp	UNKNOWN	FAM	NFQ-MGB	29.0425	29.1075	0.0919557								TRUE	0.399045	TRUE	1	45		N
161	G17	FALSE	53	Tbp	UNKNOWN	FAM	NFQ-MGB	28.9726	28.9103	0.088124								TRUE	0.399045	TRUE	1	45		N
185	H17	FALSE	53	Tbp	UNKNOWN	FAM	NFQ-MGB	28.848	28.9103	0.088124								TRUE	0.399045	TRUE	1	45		N
353	O17	FALSE	56	Tbp	UNKNOWN	FAM	NFQ-MGB	29.2427	29.3199	0.109197								TRUE	0.399045	TRUE	1	45		N
377	P17	FALSE	56	Tbp	UNKNOWN	FAM	NFQ-MGB	29.3971	29.3199	0.109197								TRUE	0.399045	TRUE	1	45		N
17	A17	FALSE	63	Tbp	UNKNOWN	FAM	NFQ-MGB	28.9269	28.9718	0.0634536								TRUE	0.399045	TRUE	1	45		N
41	B17	FALSE	63	Tbp	UNKNOWN	FAM	NFQ-MGB	29.0167	28.9718	0.0634536								TRUE	0.399045	TRUE	1	45		N
209	I17	FALSE	64	Tbp	UNKNOWN	FAM	NFQ-MGB	29.2334	29.1584	0.10602								TRUE	0.399045	TRUE	1	45		N
233	J17	FALSE	64	Tbp	UNKNOWN	FAM	NFQ-MGB	29.0834	29.1584	0.10602								TRUE	0.399045	TRUE	1	45		N
66	C18	FALSE	71	Tbp	UNKNOWN	FAM	NFQ-MGB	29.7219	29.7224	0.000604217								TRUE	0.399045	TRUE	1	45		N
90	D18	FALSE	71	Tbp	UNKNOWN	FAM	NFQ-MGB	29.7228	29.7224	0.000604217								TRUE	0.399045	TRUE	1	45		N
305	M17	FALSE	79	Tbp	UNKNOWN	FAM	NFQ-MGB	29.0645	29.1467	0.116282								TRUE	0.399045	TRUE	1	45		N
329	N17	FALSE	79	Tbp	UNKNOWN	FAM	NFQ-MGB	29.2289	29.1467	0.116282								TRUE	0.399045	TRUE	1	45		N
114	E18	FALSE	82	Tbp	UNKNOWN	FAM	NFQ-MGB	29.6026	29.5984	0.00595046								TRUE	0.399045	TRUE	1	45		N
138	F18	FALSE	82	Tbp	UNKNOWN	FAM	NFQ-MGB	29.5942	29.5984	0.00595046								TRUE	0.399045	TRUE	1	45		N
354	O18	FALSE	ntc	Tbp	NTC	FAM	NFQ-MGB	Undetermined										TRUE	0.399045	TRUE	1	45		N
378	P18	FALSE	ntc	Tbp	NTC	FAM	NFQ-MGB	Undetermined										TRUE	0.399045	TRUE	1	45		N
20	A20	FALSE	102	Ubc	UNKNOWN	FAM	NFQ-MGB	21.4235	21.4785	0.0776864								TRUE	0.384511	TRUE	1	45		N
44	B20	FALSE	102	Ubc	UNKNOWN	FAM	NFQ-MGB	21.5334	21.4785	0.0776864								TRUE	0.384511	TRUE	1	45		N
212	I20	FALSE	104	Ubc	UNKNOWN	FAM	NFQ-MGB	21.4082	21.3938	0.0204449								TRUE	0.384511	TRUE	1	45		N
236	J20	FALSE	104	Ubc	UNKNOWN	FAM	NFQ-MGB	21.3793	21.3938	0.0204449								TRUE	0.384511	TRUE	1	45		N
67	C19	FALSE	29	Ubc	UNKNOWN	FAM	NFQ-MGB	21.8258	21.8596	0.0479166								TRUE	0.384511	TRUE	1	45		N
91	D19	FALSE	29	Ubc	UNKNOWN	FAM	NFQ-MGB	21.8935	21.8596	0.0479166								TRUE	0.384511	TRUE	1	45		N
259	K19	FALSE	31	Ubc	UNKNOWN	FAM	NFQ-MGB	21.3086	21.3361	0.0389356								TRUE	0.384511	TRUE	1	45		N
283	L19	FALSE	31	Ubc	UNKNOWN	FAM	NFQ-MGB	21.3636	21.3361	0.0389356								TRUE	0.384511	TRUE	1	45		N
115	E19	FALSE	45	Ubc	UNKNOWN	FAM	NFQ-MGB	21.67	21.6245	0.0642507								TRUE	0.384511	TRUE	1	45		N
139	F19	FALSE	45	Ubc	UNKNOWN	FAM	NFQ-MGB	21.5791	21.6245	0.0642507								TRUE	0.384511	TRUE	1	45		N
164	G20	FALSE	51	Ubc	UNKNOWN	FAM	NFQ-MGB	21.1329	21.1685	0.0502728								TRUE	0.384511	TRUE	1	45		N
188	H20	FALSE	51	Ubc	UNKNOWN	FAM	NFQ-MGB	21.204	21.1685	0.0502728								TRUE	0.384511	TRUE	1	45		N
163	G19	FALSE	53	Ubc	UNKNOWN	FAM	NFQ-MGB	21.3196	21.2575	0.0878327								TRUE	0.384511	TRUE	1	45		N
187	H19	FALSE	53	Ubc	UNKNOWN	FAM	NFQ-MGB	21.1954	21.2575	0.0878327								TRUE	0.384511	TRUE	1	45		N
355	O19	FALSE	56	Ubc	UNKNOWN	FAM	NFQ-MGB	21.3116	21.4059	0.133458								TRUE	0.384511	TRUE	1	45		N
379	P19	FALSE	56	Ubc	UNKNOWN	FAM	NFQ-MGB	21.5003	21.4059	0.133458								TRUE	0.384511	TRUE	1	45		N
19	A19	FALSE	63	Ubc	UNKNOWN	FAM	NFQ-MGB	21.2499	21.2778	0.0395142								TRUE	0.384511	TRUE	1	45		N
43	B19	FALSE	63	Ubc	UNKNOWN	FAM	NFQ-MGB	21.3058	21.2778	0.0395142								TRUE	0.384511	TRUE	1	45		N
211	I19	FALSE	64	Ubc	UNKNOWN	FAM	NFQ-MGB	21.5994	21.4715	0.180835								TRUE	0.384511	TRUE	1	45		N
235	J19	FALSE	64	Ubc	UNKNOWN	FAM	NFQ-MGB	21.3436	21.4715	0.180835								TRUE	0.384511	TRUE	1	45		N
68	C20	FALSE	71	Ubc	UNKNOWN	FAM	NFQ-MGB	21.8062	21.7909	0.0215819								TRUE	0.384511	TRUE	1	45		N
92	D20	FALSE	71	Ubc	UNKNOWN	FAM	NFQ-MGB	21.7756	21.7909	0.0215819								TRUE	0.384511	TRUE	1	45		N
307	M19	FALSE	79	Ubc	UNKNOWN	FAM	NFQ-MGB	21.1682	21.082	0.121886								TRUE	0.384511	TRUE	1	45		N
331	N19	FALSE	79	Ubc	UNKNOWN	FAM	NFQ-MGB	20.9958	21.082	0.121886								TRUE	0.384511	TRUE	1	45		N
116	E20	FALSE	82	Ubc	UNKNOWN	FAM	NFQ-MGB	21.5004	21.4852	0.0214645								TRUE	0.384511	TRUE	1	45		N
140	F20	FALSE	82	Ubc	UNKNOWN	FAM	NFQ-MGB	21.47	21.4852	0.0214645								TRUE	0.384511	TRUE	1	45		N
356	O20	FALSE	ntc	Ubc	NTC	FAM	NFQ-MGB	Undetermined										TRUE	0.384511	TRUE	1	45		N
380	P20	FALSE	ntc	Ubc	NTC	FAM	NFQ-MGB	Undetermined										TRUE	0.384511	TRUE	1	45		N
